# Supplementary material for: Four and a Half LIM Domains 1b (Fhl1b) Is Essential for Regulating the Liver versus Pancreas Fate Decision and for β-Cell Regeneration
Source: PLoS Genet. 2016 Feb 4;12(2):e1005831. doi: 10.1371/journal.pgen.1005831 (PMC4741517; doi:10.1371/journal.pgen.1005831)
Supplement: S2 Table — 1261 genes with at least 2.75-fold changes are shown. (XLSX) [file pgen.1005831.s017.xlsx]

## Sheet: Sheet1
Accession #	Sequence Description	Fold Change	p-value
XM_002667233	PREDICTED: Danio rerio hypothetical protein LOC100330441 (LOC100330441), mRNA [XM_002667233]	-41.8263	2.2433e-06
NM_001127474	Danio rerio zgc:171845 (zgc:171845), mRNA [NM_001127474]	-36.7863	7.80232e-06
NM_201503	Danio rerio matrix metalloproteinase 13a (mmp13a), mRNA [NM_201503]	-35.5411	4.93028e-05
NM_200718	Danio rerio calbindin 2a (calb2a), mRNA [NM_200718]	-28.4685	2.9111e-09
NM_181663	Danio rerio sizzled (szl), mRNA [NM_181663]	-27.3435	2.81722e-07
NM_198062	Danio rerio spleen focus forming virus (SFFV) proviral integration oncogene spi1 (spi1), mRNA [NM_198062]	-24.7412	2.14353e-09
NM_131297	Danio rerio distal-less homeobox gene 2b (dlx2b), mRNA [NM_131297]	-21.9825	7.33802e-09
NM_001020532	Danio rerio complement factor D (adipsin) like (cfdl), mRNA [NM_001020532]	-21.4162	2.93728e-09
NM_001115107	Danio rerio sc:d0220 (sc:d0220), mRNA [NM_001115107]	-20.1105	1.21674e-05
NM_001008595	Danio rerio glucagon a (gcga), mRNA [NM_001008595]	-17.5212	3.05595e-06
NM_001002100	Danio rerio zgc:86896 (zgc:86896), mRNA [NM_001002100]	-17.2631	3.71903e-07
NM_001014300	Danio rerio phosphatidylinositol-specific phospholipase C, X domain containing 3 (plcxd3), mRNA [NM_001014300]	-15.508	2.88084e-07
NM_183074	Danio rerio ventrally expressed dharma/bozozok antagonist (ved), mRNA [NM_183074]	-15.2259	2.26856e-10
NM_001040291	Danio rerio matrix metallopeptidase 30 (mmp30), mRNA [NM_001040291]	-14.1629	3.0103e-06
NM_131111	Danio rerio LIM domain only 2 (rhombotin-like 1) (lmo2), mRNA [NM_131111]	-13.8792	1.04046e-05
NM_131052	Danio rerio T-box gene 6 (tbx6), mRNA [NM_131052]	-13.1894	3.30995e-12
NM_131671	Danio rerio ATPase, Na+/K+ transporting, beta 1b polypeptide (atp1b1b), mRNA [NM_131671]	-12.1432	2.57173e-05
XM_001334362	PREDICTED: Danio rerio wu:fd14a06 (wu:fd14a06), mRNA [XM_001334362]	-11.9136	2.09404e-06
NM_001111167	Danio rerio zgc:171775 (zgc:171775), mRNA [NM_001111167]	-11.4916	6.83448e-06
NM_131323	Danio rerio distal-less homeobox gene 6a (dlx6a), mRNA [NM_131323]	-11.3446	1.25406e-05
TC406347	Rep: Amyloid beta A4 precursor protein-binding family B member 1- interacting protein (APBB1-interacting protein 1). - Danio rerio, complete [TC406347]	-11.0185	2.67141e-06
NM_131114	Danio rerio even-skipped-like1 (eve1), mRNA [NM_131114]	-11.0169	7.90031e-08
NM_131194	Danio rerio homeo box A13b (hoxa13b), mRNA [NM_131194]	-10.874	2.90531e-06
NM_131700	Danio rerio ventral expressed homeobox (vent), mRNA [NM_131700]	-10.7948	1.0647e-06
BC091452	glutathione S-transferase, C-terminal domain containing [Source:RefSeq peptide;Acc:NP_001019633] [ENSDART00000124185]	-10.7125	1.11204e-05
NM_001166446	Danio rerio novel protein similar to draculin (drl) (LOC555524), mRNA [NM_001166446]	-10.6112	5.30599e-08
XM_001923724	PREDICTED: Danio rerio hypothetical LOC100004978 (LOC100004978), mRNA [XM_001923724]	-10.5753	4.85331e-06
ENSDART00000109165	Novel protein similar to H.sapiens CPZ, carboxypeptidase Z (CPZ) Fragment [Source:UniProtKB/TrEMBL;Acc:B8JHZ8] [ENSDART00000109165]	-10.5277	0.00031172
ENSDART00000036729	transcription factor PU.1 [Source:RefSeq peptide;Acc:NP_932328] [ENSDART00000036729]	-10.1008	9.01567e-08
NM_001114485	Danio rerio si:dkey-253d23.3 (si:dkey-253d23.3), mRNA [NM_001114485]	-10.015	2.67843e-06
NM_001045237	Danio rerio zgc:136538 (zgc:136538), mRNA [NM_001045237]	-9.89319	1.90844e-10
AF013752	Danio rerio fibulin-1 C varible region mRNA, partial cds. [AF013752]	-9.78763	7.02057e-08
NM_131234	Danio rerio GATA binding protein 1a (gata1a), mRNA [NM_131234]	-9.23215	5.01906e-06
NM_001128669	Danio rerio SAM domain, SH3 domain and nuclear localisation signals, 1a (samsn1a), mRNA [NM_001128669]	-9.22917	0.000229388
NM_001114461	Danio rerio zgc:172191 (zgc:172191), mRNA [NM_001114461]	-9.17286	2.66083e-06
NM_152884	Danio rerio caspase b (caspb), mRNA [NM_152884]	-9.09769	6.65044e-05
XR_084476	PREDICTED: Danio rerio tripartite motif-containing 7-like (LOC100335003), miscRNA [XR_084476]	-8.82379	7.46593e-08
DQ060562	Homeobox c11b Fragment [Source:UniProtKB/TrEMBL;Acc:Q4PR81] [ENSDART00000111698]	-8.68145	2.80861e-05
NM_200349	Danio rerio solute carrier family 22 (organic anion transporter), member 7b (slc22a7b), mRNA [NM_200349]	-8.61317	7.269e-06
BC152302	Danio rerio cDNA clone IMAGE:7168457. [BC152302]	-8.38703	6.60986e-11
EH500456	Novel protein similar to vertebrate glucagon (GCG) [Source:UniProtKB/TrEMBL;Acc:B0R1C3] [ENSDART00000059951]	-8.346	3.42369e-06
NM_194425	Danio rerio major histocompatibility complex class I ZE gene (mhc1ze), mRNA [NM_194425]	-8.30721	2.49652e-06
NM_001080078	Danio rerio family with sequence similarity 132, member A (fam132a), mRNA [NM_001080078]	-8.267	2.93735e-06
U75995	Danio rerio receptor tyrosine kinase (flk-1) mRNA, partial cds. [U75995]	-8.21589	1.11326e-05
NM_131272	Danio rerio muscle segment homeobox C (msxc), mRNA [NM_131272]	-8.02557	1.10954e-10
ENSDART00000060765	B-type natriuretic peptide Fragment [Source:UniProtKB/TrEMBL;Acc:D1LXJ0] [ENSDART00000060765]	-7.9959	5.09001e-05
NM_001080649	Danio rerio zgc:158222 (zgc:158222), mRNA [NM_001080649]	-7.94079	1.59803e-05
XM_001342113	carboxypeptidase A6 [Source:HGNC Symbol;Acc:17245] [ENSDART00000106188]	-7.89506	0.000333765
XM_678141	Rep: Zinc finger protein draculin - Danio rerio (Zebrafish) (Brachydanio rerio), partial (92%) [TC416760]	-7.79721	1.896e-06
ENSDART00000052272	Novel protein similar to Neuron-specific protein family member 1 (Brain neuron cytoplasmic protein 1) (LOC558119) [Source:UniProtKB/TrEMBL;Acc:B8JIP8] [ENSDART00000052272]	-7.65998	0.000119094
NM_001114708	Danio rerio calcium/calmodulin-dependent protein kinase (CaM kinase) II delta 1 (camk2d1), transcript variant 1, mRNA [NM_001114708]	-7.63873	0.000746142
CT710128	CT710128 ZF_mu Danio rerio cDNA clone ZF_mu_203o22 3', mRNA sequence [CT710128]	-7.53829	5.42152e-06
ENSDART00000125684	glypican 5 [Source:HGNC Symbol;Acc:4453] [ENSDART00000125684]	-7.48725	2.87835e-08
NM_130934	Danio rerio hematopoietically expressed homeobox (hhex), mRNA [NM_130934]	-7.42897	1.2804e-05
ENSDART00000054817	hypothetical protein LOC492779 [Source:RefSeq peptide;Acc:NP_001007421] [ENSDART00000054817]	-7.34164	1.18559e-05
NM_001045080	Danio rerio solute carrier family 12 (sodium/chloride transporters), member 3 (slc12a3), mRNA [NM_001045080]	-7.32765	4.84682e-06
BC165401	Danio rerio zgc:63958, mRNA (cDNA clone MGC:192489 IMAGE:100060940), complete cds. [BC165401]	-7.24773	4.79884e-06
CK354039	AGENCOURT_17056245 NIH_ZGC_9 Danio rerio cDNA clone IMAGE:7072876 5', mRNA sequence [CK354039]	-7.21354	6.808e-07
NM_131266	Danio rerio transcription factor cmyb (cmyb), mRNA [NM_131266]	-7.18171	2.30673e-05
NM_001110110	Danio rerio zgc:171538 (zgc:171538), mRNA [NM_001110110]	-7.13365	0.000182087
EB787685	6929815 KZ69 Danio rerio cDNA clone 2689726, mRNA sequence [EB787685]	-7.02154	2.7065e-05
BC093302	Danio rerio zgc:162905, mRNA (cDNA clone IMAGE:7403444), partial cds. [BC093302]	-6.98173	1.57008e-06
NM_131276	Danio rerio muscle segment homeobox D (msxd), mRNA [NM_131276]	-6.92311	4.88405e-07
NM_198917	Danio rerio forkhead box I3a (foxi3a), mRNA [NM_198917]	-6.8606	5.266e-07
NM_200634	Danio rerio amyloid beta (A4) precursor protein-binding, family B, member 1 interacting protein (apbb1ip), mRNA [NM_200634]	-6.85467	2.50735e-05
TC422168	Rep: Novel transcript - Danio rerio (Zebrafish) (Brachydanio rerio), complete [TC422168]	-6.77	0.000495131
AY732220	Danio rerio scavenger receptor class F member 1 (scarf1) mRNA, 3' UTR. [AY732220]	-6.73527	1.16293e-06
DV599134	AGENCOURT_61881582 NIH_ZGC_14 Danio rerio cDNA clone IMAGE:8152471 5', mRNA sequence [DV599134]	-6.60437	6.25378e-06
NM_001105111	Danio rerio si:ch211-121a2.2 (si:ch211-121a2.2), mRNA [NM_001105111]	-6.59222	4.69597e-08
NM_131626	Danio rerio heart and neural crest derivatives expressed transcript 2 (hand2), mRNA [NM_131626]	-6.44867	7.3226e-07
NM_001114686	Danio rerio si:ch211-241e15.2 (si:ch211-241e15.2), mRNA [NM_001114686]	-6.39292	6.69505e-06
NM_001126486	Danio rerio homeo box D12a (hoxd12a), mRNA [NM_001126486]	-6.36474	3.65674e-05
NM_001007419	Danio rerio zgc:101553 (zgc:101553), mRNA [NM_001007419]	-6.34727	0.000122891
NM_198144	Danio rerio empty spiracles homeobox 1 (emx1), mRNA [NM_198144]	-6.33917	3.87738e-05
NM_212836	Danio rerio caudal type homeo box transcription factor 1 a (cdx1a), mRNA [NM_212836]	-6.3248	1.18494e-11
EH432139	FDR103-P00002-DEPE-F_A09 FDR103 Danio rerio cDNA clone FDR103-P00002-BR_A09 5', mRNA sequence [EH432139]	-6.31591	6.99916e-06
NM_001017685	Danio rerio connexin 35.4 (cx35.4), mRNA [NM_001017685]	-6.27166	0.000234329
NM_130946	Danio rerio wingless-type MMTV integration site family, member 8a (wnt8a), mRNA [NM_130946]	-6.24593	6.44335e-08
NM_131689	Danio rerio ATPase, Na+/K+ transporting, alpha 1a.4 polypeptide (atp1a1a.4), mRNA [NM_131689]	-6.19716	6.94193e-07
NM_131698	Danio rerio ventral homeobox (vox), mRNA [NM_131698]	-6.11177	1.09126e-07
NM_001020751	Danio rerio thymine-DNA glycosylase (tdg), mRNA [NM_001020751]	-6.05897	0.000804532
XM_002666882	PREDICTED: Danio rerio poly (ADP-ribose) polymerase family, member 6b (parp6b), mRNA [XM_002666882]	-5.98341	4.31375e-05
NM_131165	Danio rerio homeo box C11a (hoxc11a), mRNA [NM_131165]	-5.98033	5.51302e-07
NM_001024448	Danio rerio myosin, heavy polypeptide 11, smooth muscle a (myh11a), mRNA [NM_001024448]	-5.96583	0.00015812
NM_001045371	Danio rerio H6 family homeobox 4 (hmx4), mRNA [NM_001045371]	-5.91694	1.06131e-05
NM_001044816	Danio rerio si:ch211-146f4.4 (si:ch211-146f4.4), mRNA [NM_001044816]	-5.90953	1.50323e-05
XM_001345547	Rep: Baz2b protein - Mus musculus (Mouse), partial (6%) [TC378358]	-5.88169	1.23701e-06
CT726343	multiple C2 domains, transmembrane 2 [Source:HGNC Symbol;Acc:25636] [ENSDART00000109942]	-5.79872	2.17087e-05
CB333781	STR00665 gastrula stage cDNA library Danio rerio cDNA clone CB69 5', mRNA sequence [CB333781]	-5.79224	3.03248e-08
BC097088	LOC559843 protein Fragment [Source:UniProtKB/TrEMBL;Acc:Q4V931] [ENSDART00000099375]	-5.77914	0.00120769
BC122341	LOC572200 protein Fragment [Source:UniProtKB/TrEMBL;Acc:A5PL78] [ENSDART00000099252]	-5.75063	0.000133326
NM_153643	Danio rerio activin A receptor type II-like 1 (acvrl1), mRNA [NM_153643]	-5.65013	5.89973e-06
NM_001004014	Danio rerio MAD homolog 9 (Drosophila) (smad9), mRNA [NM_001004014]	-5.64332	2.24758e-09
NM_001013324	Danio rerio NK3 homeobox 3 (nkx3.3), mRNA [NM_001013324]	-5.62669	5.60999e-05
NM_001102646	Danio rerio zgc:171310 (zgc:171310), mRNA [NM_001102646]	-5.62385	5.32457e-09
NM_001007772	Danio rerio zgc:101810 (zgc:101810), mRNA [NM_001007772]	-5.54868	4.75297e-08
CN021469	AGENCOURT_20636344 NIH_ZGC_17 Danio rerio cDNA clone IMAGE:7235179 5', mRNA sequence [CN021469]	-5.51756	0.000443216
NM_001003459	Danio rerio corticotropin releasing hormone binding protein (crhbp), mRNA [NM_001003459]	-5.49334	2.91937e-05
BQ259582	faa01g05.y1 zebrafish fin day1 regeneration Danio rerio cDNA clone IMAGE:5908785 5', mRNA sequence [BQ259582]	-5.46011	2.95263e-05
BC155608	Danio rerio cDNA clone IMAGE:7995815. [BC155608]	-5.45784	0.000172285
NM_001029953	Danio rerio C1q and tumor necrosis factor related protein 5 (c1qtnf5), mRNA [NM_001029953]	-5.44726	0.000519842
BC124248	Novel protein similar to H.sapiens TMEM72, transmembrane protein 72 (TMEM72) Fragment [Source:UniProtKB/TrEMBL;Acc:B8JII8] [ENSDART00000112372]	-5.41941	1.87488e-05
BC090551	Danio rerio cDNA clone IMAGE:7146765. [BC090551]	-5.40443	0.000205796
NM_182882	Danio rerio mesogenin 1 (msgn1), mRNA [NM_182882]	-5.39535	4.84653e-11
NM_001077140	Danio rerio zgc:153349 (zgc:153349), mRNA [NM_001077140]	-5.39426	0.000199849
NM_131532	Danio rerio homeo box A9a (hoxa9a), mRNA [NM_131532]	-5.37474	2.72203e-05
XM_001344277	PREDICTED: Danio rerio hypothetical LOC100005197 (LOC100005197), mRNA [XM_001344277]	-5.37392	2.79077e-08
NM_131058	Danio rerio T-box gene 16 (tbx16), mRNA [NM_131058]	-5.3735	1.39953e-10
XM_691235	PREDICTED: Danio rerio oxysterol-binding protein-like protein 3-like (LOC567921), mRNA [XM_691235]	-5.34448	0.000332199
XM_002666479	Rep: Carbonic anhydrase 6 precursor (Carbonic anhydrase VI) (Carbonate dehydratase VI) (CA-VI) (Secreted carbonic anhydrase) (Salivary carbonic anhydrase). - Takifugu rubripes, partial (73%) [TC379681]	-5.3363	1.86474e-06
NM_131123	Danio rerio homeo box C6a (hoxc6a), mRNA [NM_131123]	-5.33503	3.39042e-06
NM_001013523	Danio rerio immunoglobulin superfamily containing leucine-rich repeat 2 (islr2), mRNA [NM_001013523]	-5.28355	4.49781e-06
EH549222	FDR202-P00036-DEPE-F_N09 FDR202 Danio rerio cDNA clone FDR202-P00036-BR_N09 5', mRNA sequence [EH549222]	-5.25889	1.04344e-07
NM_001129893	Danio rerio si:dkey-24g18.2 (si:dkey-24g18.2), mRNA [NM_001129893]	-5.22288	1.76357e-05
NM_001098391	Danio rerio zgc:163141 (zgc:163141), mRNA [NM_001098391]	-5.20931	0.000556292
NM_001008607	Danio rerio hydroxysteroid dehydrogenase like 1 (hsdl1), mRNA [NM_001008607]	-5.20841	3.2168e-05
NM_131167	Danio rerio homeo box D11a (hoxd11a), mRNA [NM_131167]	-5.17725	4.79879e-06
BC090514	Danio rerio cDNA clone IMAGE:7139975. [BC090514]	-5.16569	8.40104e-07
NM_131609	Danio rerio hairy and enhancer of split related-7 (her7), mRNA [NM_131609]	-5.15518	5.32848e-09
NM_001002224	Danio rerio potassium channel tetramerisation domain containing 4 (kctd4), mRNA [NM_001002224]	-5.15233	0.00125549
NM_001045006	Danio rerio si:dkey-9a20.6 (si:dkey-9a20.6), mRNA [NM_001045006]	-5.11496	0.000109551
TC371229	Rep: DBH-like monooxygenase protein 1 homolog precursor - Danio rerio (Zebrafish) (Brachydanio rerio), complete [TC371229]	-5.1115	5.10524e-06
NM_001017749	Danio rerio ADP-ribosylation factor-like 4Ca (arl4ca), mRNA [NM_001017749]	-5.09802	0.000401237
NM_001003646	Danio rerio 3-hydroxyisobutyrate dehydrogenase a (hibadha), mRNA [NM_001003646]	-5.0769	1.20606e-05
NM_001123233	Danio rerio extended synaptotagmin-like protein 3 (esyt3), mRNA [NM_001123233]	-5.07354	0.000835594
NM_131509	Danio rerio keratin 4 (krt4), mRNA [NM_131509]	-5.06929	5.39648e-05
NM_205632	Danio rerio zgc:77358 (zgc:77358), mRNA [NM_205632]	-5.06855	4.27149e-07
NM_001014327	Danio rerio zgc:113255 (zgc:113255), mRNA [NM_001014327]	-5.04989	2.4422e-07
BC163037	leukocyte cell-derived chemotaxin 2 [Source:HGNC Symbol;Acc:6550] [ENSDART00000124538]	-5.00411	3.36473e-05
TC367586	Rep: Novel unc-5 homolog family protein - Danio rerio (Zebrafish) (Brachydanio rerio), complete [TC367586]	-5.00151	0.000144432
NM_001025173	Danio rerio carboxyl ester lipase, like (cell), mRNA [NM_001025173]	-4.98115	0.00148932
CK398432	AGENCOURT_17422217 NIH_ZGC_4 Danio rerio cDNA clone IMAGE:7116897 5', mRNA sequence [CK398432]	-4.96877	3.71828e-05
NM_001077565	Danio rerio zgc:152968 (zgc:152968), mRNA [NM_001077565]	-4.96552	3.87036e-05
NM_201157	Danio rerio Rho GDP dissociation inhibitor (GDI) gamma (arhgdig), mRNA [NM_201157]	-4.96298	0.000212881
NM_001017704	Danio rerio gremlin 2, cysteine knot superfamily (grem2), mRNA [NM_001017704]	-4.9624	0.000893513
CT651019	CT651019 ZF_mu Danio rerio cDNA clone ZF_mu_129f08 3', mRNA sequence [CT651019]	-4.9163	0.000344188
NM_001089430	Danio rerio chemokine (C-X-C motif) receptor 3.1 (cxcr3.1), mRNA [NM_001089430]	-4.916	0.000349671
NM_001020776	Danio rerio growth factor independent 1.1 (gfi1.1), mRNA [NM_001020776]	-4.91448	7.0926e-07
NM_001115089	Danio rerio myosin, heavy polypeptide 1.1, skeletal muscle (myhz1.1), transcript variant 1, mRNA [NM_001115089]	-4.90601	3.97275e-05
NM_001089446	Danio rerio zgc:162180 (zgc:162180), mRNA [NM_001089446]	-4.90448	8.60609e-05
NM_001199683	Danio rerio zgc:136377 (zgc:136377), transcript variant 1, mRNA [NM_001199683]	-4.83746	0.000275327
NM_001135977	Danio rerio zgc:195265 (zgc:195265), mRNA [NM_001135977]	-4.83535	5.1931e-05
Y14528	Danio rerio mRNA for Hoxa11 protein. [Y14528]	-4.83475	6.42803e-05
NM_001008623	Danio rerio zgc:101791 (zgc:101791), mRNA [NM_001008623]	-4.82958	2.4963e-05
EH583346	FDR306-P00014-DEPE-F_J02 FDR306 Danio rerio cDNA clone FDR306-P00014-BR_J02 5', mRNA sequence [EH583346]	-4.79471	3.23273e-05
NM_131078	Danio rerio hairy-related 1 (her1), mRNA [NM_131078]	-4.79004	3.15007e-09
NM_199788	Danio rerio induced in neural crest by AP2, 1b (inka1b), mRNA [NM_199788]	-4.78851	5.49325e-11
NM_001044717	Danio rerio si:ch211-212d10.2 (si:ch211-212d10.2), mRNA [NM_001044717]	-4.78033	4.7623e-06
NM_131306	Danio rerio distal-less homeobox gene 5a (dlx5a), mRNA [NM_131306]	-4.77962	0.000436903
BC090511	Zgc:158703 [Source:UniProtKB/TrEMBL;Acc:A1L285] [ENSDART00000077216]	-4.77505	3.5254e-05
XM_001342840	PREDICTED: Danio rerio si:ch211-261a10.5 (si:ch211-261a10.5), mRNA [XM_001342840]	-4.76468	7.94752e-07
NM_001045172	Danio rerio eukaryotic translation elongation factor 2a, tandem duplicate 2 (eef2a.2), mRNA [NM_001045172]	-4.7537	6.03845e-05
NM_001045421	Danio rerio zgc:153395 (zgc:153395), mRNA [NM_001045421]	-4.7532	0.000117792
XM_693899	Unknown	-4.6993	0.000176905
NM_131495	Danio rerio PYD and CARD domain containing (pycard), mRNA [NM_131495]	-4.67912	3.95521e-05
NM_001004544	Danio rerio zgc:92115 (zgc:92115), mRNA [NM_001004544]	-4.6463	0.000302793
NM_001037371	Danio rerio peptidase M20 domain containing 1, tandem duplicate 1 (pm20d1.1), mRNA [NM_001037371]	-4.63795	6.1548e-09
NM_130944	Danio rerio deltaC (dlc), mRNA [NM_130944]	-4.6344	1.23195e-05
NM_001079679	Danio rerio melanophilin b (mlphb), mRNA [NM_001079679]	-4.61783	0.0011342
NM_131136	Danio rerio frizzled homolog 10 (fzd10), transcript variant 2, mRNA [NM_131136]	-4.58699	0.000240473
NM_001020801	Danio rerio wnt8-like protein 2 (wnt8-2), mRNA [NM_001020801]	-4.58573	4.69837e-12
CF550100	Novel protein similar to vertebrate regulating synaptic membrane exocytosis protein family [Source:UniProtKB/TrEMBL;Acc:Q1LYL0] [ENSDART00000052257]	-4.58492	0.000262
BC097189	Danio rerio cDNA clone IMAGE:7451489. [BC097189]	-4.58385	3.18776e-06
NM_131663	Danio rerio steroidogenic acute regulatory protein (star), nuclear gene encoding mitochondrial protein, mRNA [NM_131663]	-4.58244	1.3882e-05
NM_201032	Danio rerio X-prolyl aminopeptidase (aminopeptidase P) 2, membrane-bound (xpnpep2), mRNA [NM_201032]	-4.58026	2.27172e-05
NM_001017740	Danio rerio Rieske (Fe-S) domain containing (rfesd), mRNA [NM_001017740]	-4.5462	1.83691e-08
BC078302	Danio rerio cDNA clone IMAGE:7140066, partial cds. [BC078302]	-4.53931	0.0092815
NM_213095	Danio rerio zgc:85611 (zgc:85611), mRNA [NM_213095]	-4.53824	4.39582e-05
EF523378	Danio rerio IL-4RA-like protein 2 soluble form mRNA, complete cds, alternatively spliced. [EF523378]	-4.51194	0.000875239
NM_001113526	Danio rerio H6 homeo box 1 (hmx1), mRNA [NM_001113526]	-4.48946	0.00445894
NM_131280	Danio rerio empty spiracles homeobox 2 (emx2), mRNA [NM_131280]	-4.48672	0.000247143
NM_131377	Danio rerio parathyroid hormone 2 receptor (pth2r), mRNA [NM_131377]	-4.48117	0.000258012
NM_131682	Danio rerio aminolevulinate, delta-, synthetase 2 (alas2), nuclear gene encoding mitochondrial protein, mRNA [NM_131682]	-4.47081	0.000652667
BC044143	Danio rerio wingless-type MMTV integration site family, member 8a, mRNA (cDNA clone IMAGE:2600933), with apparent retained intron. [BC044143]	-4.45664	8.92639e-11
NM_001013282	Danio rerio interleukin 4 receptor (il4r), mRNA [NM_001013282]	-4.44136	1.82394e-06
NM_001044328	Danio rerio N-ethylmaleimide-sensitive factor a (nsfa), mRNA [NM_001044328]	-4.43773	0.000228799
NM_001020734	Danio rerio tumor protein D52-like 1 (tpd52l1), mRNA [NM_001020734]	-4.43659	0.000127851
XM_679679	Si:busm1-122b7.1 protein Fragment [Source:UniProtKB/TrEMBL;Acc:A8E5P2] [ENSDART00000048103]	-4.43604	0.000163954
NM_131300	Danio rerio distal-less homeobox gene 4a (dlx4a), mRNA [NM_131300]	-4.43511	2.62587e-05
NM_200238	Danio rerio villin 1 like (vil1l), mRNA [NM_200238]	-4.40358	2.11951e-05
NM_001040094	Danio rerio coproporphyrinogen oxidase (cpox), mRNA [NM_001040094]	-4.39583	1.61956e-05
NM_001077320	Danio rerio DEP domain containing MTOR-interacting protein (deptor), mRNA [NM_001077320]	-4.3923	0.000632584
EH432748	FDR103-P00003-DEPE-F_M02 FDR103 Danio rerio cDNA clone FDR103-P00003-BR_M02 5', mRNA sequence [EH432748]	-4.36277	1.21181e-05
NM_001008618	Danio rerio occludin b (oclnb), mRNA [NM_001008618]	-4.36205	0.00177992
XM_680463	G protein-coupled receptor 26-like	-4.36113	4.98296e-05
NM_200916	Danio rerio pannexin 1 (panx1), mRNA [NM_200916]	-4.34286	5.78834e-07
XM_002663700	Novel protein similar to vertebrate phosphodiesterase 4 family , cAMP-specific (Phosphodiesterase E3 dunce homolog, Drosophila) (PDE4) Fragment [Source:UniProtKB/TrEMBL;Acc:Q5RGC2] [ENSDART00000023820]	-4.3211	0.00828989
XM_002662826	Rep: Chromosome chr4 scaffold_6, whole genome shotgun sequence - Vitis vinifera (Grape), partial (5%) [TC373433]	-4.30867	7.74348e-09
NM_001002343	Danio rerio guanylate binding protein 1 (gbp1), mRNA [NM_001002343]	-4.29892	8.33367e-06
NM_199786	Danio rerio C-type lectin domain family 14, member A (clec14a), mRNA [NM_199786]	-4.29354	5.89822e-10
CT632213	CT632213 ZF_mu Danio rerio cDNA clone ZF_mu_71d07 5', mRNA sequence [CT632213]	-4.28567	7.75417e-06
GU133036	Danio rerio clone AH046681 retrotransposon EZR1 retroelement, complete sequence. [GU133036]	-4.28521	0.000506186
EE695806	AGENCOURT_89079788 NIH_ZGC_27 Danio rerio cDNA clone IMAGE:8783105 5', mRNA sequence [EE695806]	-4.2843	0.00176807
NM_131125	Danio rerio homeo box D3a (hoxd3a), mRNA [NM_131125]	-4.27674	4.57292e-05
NM_131245	Danio rerio inhibitor of DNA binding 1 (id1), mRNA [NM_131245]	-4.26671	3.95645e-09
NM_001017786	Danio rerio zinc finger protein 750 (znf750), mRNA [NM_001017786]	-4.26461	0.00321081
AL920356	AL920356 PJR-Z1+Z2 Danio rerio cDNA clone 077-G11-2, mRNA sequence [AL920356]	-4.24363	0.00336166
BC155325	Danio rerio cDNA clone IMAGE:7068038, partial cds. [BC155325]	-4.23283	2.42757e-05
NM_001004626	Danio rerio peptidylprolyl isomerase F (cyclophilin F) (ppif), nuclear gene encoding mitochondrial protein, mRNA [NM_001004626]	-4.22689	4.43306e-05
NM_001003528	Danio rerio zgc:100864 (zgc:100864), mRNA [NM_001003528]	-4.22629	1.70302e-10
Y14543	Danio rerio mRNA for Hoxd11 protein. [Y14543]	-4.22202	1.23435e-10
ENSDART00000123651	Mannose receptor C1-like protein Fragment [Source:UniProtKB/TrEMBL;Acc:C1J0C7] [ENSDART00000123651]	-4.20928	0.00101485
NM_201119	Danio rerio SH3-domain GRB2-like endophilin B2b (sh3glb2b), mRNA [NM_201119]	-4.20148	2.71054e-06
NM_194414	Danio rerio matrix metalloproteinase 14b (membrane-inserted) (mmp14b), mRNA [NM_194414]	-4.19006	2.26434e-05
CT602044	CT602044 ZF_mu Danio rerio cDNA clone ZF_mu_89l13 5', mRNA sequence [CT602044]	-4.18968	2.23587e-05
NM_214770	Danio rerio RAB11B, member RAS oncogene family (rab11b), mRNA [NM_214770]	-4.18949	0.00294629
BC134057	Danio rerio cDNA clone IMAGE:7165502, partial cds. [BC134057]	-4.18545	0.000180761
NM_131462	Danio rerio visual system homeobox 2 (vsx2), mRNA [NM_131462]	-4.18439	2.5964e-06
CK706989	ZF101-P00015-DEPE-R_G02 GISZF101 Danio rerio cDNA clone IMAGE:7139932 3', mRNA sequence [CK706989]	-4.18198	7.90463e-05
NM_213361	Danio rerio zgc:56382 (zgc:56382), mRNA [NM_213361]	-4.17674	6.08379e-05
XM_001919423	Novel protein Fragment [Source:UniProtKB/TrEMBL;Acc:A8DZD0] [ENSDART00000109124]	-4.17541	0.00343247
NM_001077629	Danio rerio sodium channel, voltage-gated, type II, beta (scn2b), mRNA [NM_001077629]	-4.17068	0.000606845
XM_001919390	PREDICTED: Danio rerio polyprotein-like (LOC100002230), mRNA [XM_001919390]	-4.16504	0.000213441
NM_131155	Danio rerio homeo box A10b (hoxa10b), mRNA [NM_131155]	-4.15045	1.16543e-06
NM_131423	Danio rerio NK2 transcription factor related 3 (nkx2.3), mRNA [NM_131423]	-4.13806	4.08159e-05
NM_001089414	Danio rerio zgc:162591 (zgc:162591), mRNA [NM_001089414]	-4.09608	2.34302e-06
NM_001130694	Danio rerio leucine rich repeat neuronal 1 (lrrn1), mRNA [NM_001130694]	-4.08615	7.76567e-05
DN893098	nao32a10.y1 Zebrafish Posterior segment. Unnormalized (nao) Danio rerio cDNA clone nao32a10 5', mRNA sequence [DN893098]	-4.08204	1.08204e-06
NM_001130587	Danio rerio transmembrane protein 154 (tmem154), mRNA [NM_001130587]	-4.07617	0.00014691
NM_131156	Danio rerio keratin 5 (krt5), mRNA [NM_131156]	-4.06179	0.000447917
NM_001076626	Danio rerio zgc:154040 (zgc:154040), mRNA [NM_001076626]	-4.06047	0.000358376
CT627713	Novel protein similar to vertebrate zinc finger, MYM-type 2 (ZMYM2) [Source:UniProtKB/TrEMBL;Acc:B0S766] [ENSDART00000102045]	-4.05416	4.11423e-05
NM_001002700	Danio rerio fatty acid amide hydrolase 2a (faah2a), mRNA [NM_001002700]	-4.04979	0.000193118
TC390583	Rep: Pol-like protein - Danio rerio (Zebrafish) (Brachydanio rerio), partial (49%) [TC390583]	-4.04223	8.54009e-05
NM_001100030	Danio rerio si:ch211-69i14.7 (si:ch211-69i14.7), mRNA [NM_001100030]	-4.04025	0.000512696
NM_213038	Danio rerio zgc:73230 (zgc:73230), mRNA [NM_213038]	-4.02969	6.89884e-05
NM_131419	Danio rerio NK2 transcription factor related 7 (nkx2.7), mRNA [NM_131419]	-4.02944	2.4066e-10
NM_131271	Danio rerio forkhead box D1 (foxd1), mRNA [NM_131271]	-4.01782	0.000391276
NM_131226	Danio rerio retinal homeobox gene 2 (rx2), mRNA [NM_131226]	-4.01778	0.00142461
NM_131576	Danio rerio myogenic factor 5 (myf5), mRNA [NM_131576]	-4.00738	0.00014646
NM_001040304	Danio rerio zgc:136869 (zgc:136869), mRNA [NM_001040304]	-4.00073	0.000199913
AI878410	fc57f08.x1 Zebrafish WashU MPIMG EST Danio rerio cDNA clone IMAGE:3725511 3', mRNA sequence [AI878410]	-3.98879	0.00318913
NM_001080750	Danio rerio SRY-box containing gene 7 (sox7), mRNA [NM_001080750]	-3.98494	2.35157e-07
XM_001333457	Novel protein [Source:UniProtKB/TrEMBL;Acc:B8JME7] [ENSDART00000081385]	-3.97711	1.8925e-05
XM_002665181	Unknown	-3.96523	0.000588187
XM_690005	PREDICTED: Danio rerio wu:fj40g07 (wu:fj40g07), mRNA [XM_690005]	-3.94586	0.000102839
NM_130971	Danio rerio lunatic fringe homolog (lfng), mRNA [NM_130971]	-3.9429	8.50739e-05
NM_001004606	Danio rerio zgc:92470 (zgc:92470), mRNA [NM_001004606]	-3.94123	0.006657
NM_001002303	Danio rerio zgc:92416 (zgc:92416), mRNA [NM_001002303]	-3.93905	0.000149469
NM_001089356	Danio rerio malic enzyme 3, NADP(+)-dependent, mitochondrial (me3), nuclear gene encoding mitochondrial protein, mRNA [NM_001089356]	-3.92738	0.000276248
TC372804	Rep: Syntaxin-binding protein 5 (Tomosyn-1) (Lethal(2) giant larvae protein homolog 3). - Gallus gallus, partial (94%) [TC372804]	-3.91569	0.000251487
NM_001114910	Danio rerio aquaporin 8b (aqp8b), mRNA [NM_001114910]	-3.9084	2.40055e-08
NM_001005603	Danio rerio glial cells missing homolog 2 (Drosophila) (gcm2), mRNA [NM_001005603]	-3.90444	1.32773e-06
BC134237	Danio rerio cDNA clone IMAGE:7142797. [BC134237]	-3.9016	0.000139799
BC125961	Danio rerio cDNA clone IMAGE:7038067. [BC125961]	-3.89829	0.000304744
NM_131678	Danio rerio proteasome (prosome, macropain) subunit, beta type, 9b (psmb9b), mRNA [NM_131678]	-3.88393	0.00335843
NM_001020610	Danio rerio cytochrome P450, family 1, subfamily C, polypeptide 1 (cyp1c1), mRNA [NM_001020610]	-3.86551	0.000152738
NM_213446	Danio rerio retinitis pigmentosa 2 (X-linked recessive) (rp2), mRNA [NM_213446]	-3.86124	2.76831e-05
NM_001077746	Danio rerio zgc:153587 (zgc:153587), mRNA [NM_001077746]	-3.86085	0.00277273
DT877355	AGENCOURT_58686876 NIH_ZGC_21 Danio rerio cDNA clone IMAGE:7922693 5', mRNA sequence [DT877355]	-3.86	0.000377016
NM_131505	Danio rerio caspase a (caspa), mRNA [NM_131505]	-3.85906	0.00021544
XM_001344051	Novel protein Fragment [Source:UniProtKB/TrEMBL;Acc:Q5RGZ8] [ENSDART00000066986]	-3.85594	0.000187662
XM_002665865	Rep: Chromosome 9 SCAF14729, whole genome shotgun sequence - Tetraodon nigroviridis (Green puffer), partial (13%) [TC381494]	-3.85304	0.000438059
BC154665	Putative uncharacterized protein Fragment [Source:UniProtKB/TrEMBL;Acc:A8WGD1] [ENSDART00000063774]	-3.85119	0.000104199
NM_212989	Danio rerio Ran GTPase activating protein 1 (rangap1), mRNA [NM_212989]	-3.83781	0.000118752
BC153999	Danio rerio cDNA clone IMAGE:8100557. [BC153999]	-3.83777	4.3356e-07
NM_152980	Danio rerio macrophage stimulating 1 (hepatocyte growth factor-like) (mst1), mRNA [NM_152980]	-3.83445	0.00126357
BC052108	Danio rerio zgc:77636, mRNA (cDNA clone IMAGE:5612466), partial cds. [BC052108]	-3.83129	0.00022523
DQ060557	Homeobox protein Hox-C9a (Hox-C9) [Source:UniProtKB/Swiss-Prot;Acc:Q9YGS6] [ENSDART00000053295]	-3.82764	0.0340517
EH508866	FDR107-P00070-DEPE-F_B21 FDR107 Danio rerio cDNA clone FDR107-P00070-BR_B21 5', mRNA sequence [EH508866]	-3.82661	4.83653e-05
XM_688512	Rep: Virus-induced protein 5 - Siniperca chuatsi (Chinese perch), partial (37%) [TC409104]	-3.8127	2.6426e-05
NM_181757	Danio rerio annexin A5b (anxa5b), mRNA [NM_181757]	-3.80867	0.000107441
XM_002667475	PREDICTED: Danio rerio hypothetical protein LOC100331441 (LOC100331441), mRNA [XM_002667475]	-3.79627	0.000990495
NM_131184	Danio rerio paired box gene 2a (pax2a), mRNA [NM_131184]	-3.79501	0.000897335
NM_212846	Danio rerio hemoglobin beta embryonic-2 (hbbe2), mRNA [NM_212846]	-3.77808	0.000847762
NM_131181	Danio rerio homeo box B8b (hoxb8b), mRNA [NM_131181]	-3.76904	2.22885e-05
NM_001008594	Danio rerio tectorin beta (tectb), mRNA [NM_001008594]	-3.7651	0.000360554
NM_001007134	Danio rerio ladybird homeobox homolog 2 (Drosophila) (lbx2), mRNA [NM_001007134]	-3.76483	5.70742e-05
NM_001114571	Danio rerio zgc:174863 (zgc:174863), mRNA [NM_001114571]	-3.7608	0.000270188
BI850011	STR00087 gastrula stage cDNA library Danio rerio cDNA clone CB77 5', mRNA sequence [BI850011]	-3.75963	6.58552e-07
NM_131458	Danio rerio insulin-like growth factor binding protein 2a (igfbp2a), mRNA [NM_131458]	-3.73717	8.72784e-09
NM_001037562	Danio rerio zgc:123295 (zgc:123295), mRNA [NM_001037562]	-3.73496	0.00331382
NM_001159639	Danio rerio si:dkey-147f3.4 (si:dkey-147f3.4), mRNA [NM_001159639]	-3.73156	0.000869643
BC163999	Danio rerio zgc:91929, mRNA (cDNA clone MGC:191174 IMAGE:100059483), complete cds. [BC163999]	-3.72319	7.25088e-06
EH487404	FDR107-P00011-DEPE-F_L01 FDR107 Danio rerio cDNA clone FDR107-P00011-BR_L01 5', mRNA sequence [EH487404]	-3.72149	0.00749885
NM_213298	Danio rerio transmembrane and ubiquitin-like domain containing 1 (tmub1), mRNA [NM_213298]	-3.71969	0.00570549
NM_212682	Danio rerio chloride intracellular channel 1 (clic1), mRNA [NM_212682]	-3.71186	0.00106432
NM_201120	Danio rerio cysteine-rich hydrophobic domain 2 (chic2), mRNA [NM_201120]	-3.70074	0.00199859
TC380304	Rep: Chromosome undetermined SCAF14696, whole genome shotgun sequence - Tetraodon nigroviridis (Green puffer), partial (30%) [TC380304]	-3.69442	0.000579483
NM_001020556	Danio rerio lens intrinsic membrane protein 2.1 (lim2.1), mRNA [NM_001020556]	-3.68787	0.00010954
NM_001102627	Danio rerio zgc:171660 (zgc:171660), mRNA [NM_001102627]	-3.68479	1.84203e-05
XM_692878	PREDICTED: Danio rerio si:ch211-29n12.1 (si:ch211-29n12.1), mRNA [XM_692878]	-3.6712	2.91366e-05
NM_180965	Danio rerio claudin g (cldng), mRNA [NM_180965]	-3.66852	2.81961e-09
NM_131541	Danio rerio homeo box B10a (hoxb10a), mRNA [NM_131541]	-3.65532	0.000152165
NM_131126	Danio rerio homeo box D9a (hoxd9a), mRNA [NM_131126]	-3.65438	1.01735e-09
TC401371	Rep: Zgc:91993 - Danio rerio (Zebrafish) (Brachydanio rerio), partial (33%) [TC401371]	-3.65066	0.000607125
NM_131506	Danio rerio T-box 20 (tbx20), mRNA [NM_131506]	-3.65054	0.000125315
NM_201338	Danio rerio growth factor independent 1.2 (gfi1.2), mRNA [NM_201338]	-3.64086	0.000156271
EH578664	FDR306-P00001-DEPE-F_L01 FDR306 Danio rerio cDNA clone FDR306-P00001-BR_L01 5', mRNA sequence [EH578664]	-3.63041	0.000166928
NM_001025490	Danio rerio annexin 3A like (zgc:113858), mRNA [NM_001025490]	-3.62821	0.00227168
NM_130970	Danio rerio islet2a (isl2a), mRNA [NM_130970]	-3.6279	8.2497e-07
AF114428	Danio rerio cardiac myosin light chain 2 (cmlc2) mRNA, partial cds. [AF114428]	-3.62668	0.00323668
BC076106	Danio rerio T-cell acute lymphocytic leukemia 2, mRNA (cDNA clone IMAGE:7013692). [BC076106]	-3.62195	0.000806917
NM_213156	Danio rerio actin related protein 2/3 complex, subunit 1B (arpc1b), mRNA [NM_213156]	-3.62041	2.67304e-05
NM_001172564	Danio rerio euchromatic histone-lysine N-methyltransferase 1b (ehmt1b), mRNA [NM_001172564]	-3.61933	0.00114682
NM_001003784	Danio rerio asparagine-linked glycosylation 6 homolog (S. cerevisiae, alpha-1,3-glucosyltransferase) (alg6), mRNA [NM_001003784]	-3.61827	0.00633658
NM_001002347	Danio rerio aspartoacylase (aminocyclase) 3.2 (acy3.2), mRNA [NM_001002347]	-3.60137	0.00022914
AY732217	Danio rerio cadherin 5 (cdh5) mRNA, 3' UTR. [AY732217]	-3.5848	3.76059e-05
BC095894	Danio rerio cDNA clone IMAGE:7164974. [BC095894]	-3.58028	0.000374146
BC125877	LOC569386 protein Fragment [Source:UniProtKB/TrEMBL;Acc:A0JMH1] [ENSDART00000084729]	-3.57899	0.0098545
NM_213237	Danio rerio T-cell acute lymphocytic leukemia 1 (tal1), mRNA [NM_213237]	-3.57374	2.4826e-09
XM_690384	RPTP-rho Fragment [Source:UniProtKB/TrEMBL;Acc:C7U123] [ENSDART00000108571]	-3.5727	0.00104213
NM_001110835	Danio rerio Src homology 2 domain containing transforming protein D, a (shda), mRNA [NM_001110835]	-3.57097	9.57893e-05
CK141100	AGENCOURT_16869918 NCI_CGAP_ZEmb3 Danio rerio cDNA clone IMAGE:7057931 5', mRNA sequence [CK141100]	-3.56839	0.00722568
ENSDART00000025036	neuromodulin [Source:RefSeq peptide;Acc:NP_571416] [ENSDART00000025036]	-3.56435	0.000192745
NM_001037375	Danio rerio ets variant gene 2 (etv2), mRNA [NM_001037375]	-3.55908	1.33484e-06
NM_213253	Danio rerio COBW domain containing (cbwd), mRNA [NM_213253]	-3.55461	0.00011275
NM_001130784	Danio rerio wu:fk11d03 (wu:fk11d03), mRNA [NM_001130784]	-3.55063	0.00134953
NM_001089341	Danio rerio zgc:163002 (zgc:163002), mRNA [NM_001089341]	-3.54607	0.000416675
BE557124	fk94f09.y1 Zebrafish Research Genetics C32 fin Danio rerio cDNA 5', mRNA sequence [BE557124]	-3.52374	0.00391377
BC091954	Danio rerio cDNA clone IMAGE:7151077. [BC091954]	-3.51153	0.00194197
NM_001037695	Danio rerio zgc:123339 (zgc:123339), mRNA [NM_001037695]	-3.51049	0.00176119
NM_200070	Danio rerio family with sequence similarity 49, member Ba (fam49ba), mRNA [NM_200070]	-3.50468	4.35722e-05
NM_199667	Danio rerio C1GALT1-specific chaperone 1 (c1galt1c1), mRNA [NM_199667]	-3.4962	1.15778e-05
EH506725	FDR107-P00064-DEPE-F_E03 FDR107 Danio rerio cDNA clone FDR107-P00064-BR_E03 5', mRNA sequence [EH506725]	-3.48149	0.000559772
NM_205566	Danio rerio ADP-ribosylation factor-like 8Ba (arl8ba), mRNA [NM_205566]	-3.47589	0.000214089
NM_001034989	Danio rerio Src-like-adaptor 1 (sla1), mRNA [NM_001034989]	-3.47494	0.000480904
EB937824	rabphilin 3A homolog (mouse) [Source:HGNC Symbol;Acc:17056] [ENSDART00000092684]	-3.47045	5.77925e-07
NM_001128294	Danio rerio junctional adhesion molecule 2b (jam2b), mRNA [NM_001128294]	-3.45716	0.00126733
NM_212701	Danio rerio H2.0-like homeo box 1 (Drosophila) (hlx1), mRNA [NM_212701]	-3.45638	1.43e-07
NM_200164	Danio rerio solute carrier family 25 (mitochondrial carrier, brain), member 14 (slc25a14), nuclear gene encoding mitochondrial protein, mRNA [NM_200164]	-3.45608	7.37129e-05
NM_131342	Danio rerio bone morphogenetic protein 4 (bmp4), mRNA [NM_131342]	-3.45185	2.5648e-11
NM_001126381	Danio rerio RAB4a, member RAS oncogene family (rab4a), mRNA [NM_001126381]	-3.43972	0.00257674
NM_001030268	Danio rerio zgc:112300 (zgc:112300), mRNA [NM_001030268]	-3.43615	0.00172897
NM_213125	Danio rerio non imprinted in Prader-Willi/Angelman syndrome 2 (human) (nipa2), mRNA [NM_213125]	-3.4343	8.60767e-05
NM_205685	Danio rerio glyoxylate reductase/hydroxypyruvate reductase b (grhprb), mRNA [NM_205685]	-3.4327	0.00894104
NM_182859	Danio rerio cellular retinoic acid binding protein 2, a (crabp2a), mRNA [NM_182859]	-3.43125	2.09131e-07
NM_001040358	Danio rerio mitogen-activated protein kinase kinase kinase kinase 2-like (map4k2l), mRNA [NM_001040358]	-3.42613	0.00896666
NM_213157	Danio rerio solute carrier family 25, member 33 (slc25a33), nuclear gene encoding mitochondrial protein, mRNA [NM_213157]	-3.4215	0.000245777
NM_212781	Danio rerio Yes-related kinase (yrk), mRNA [NM_212781]	-3.41769	1.14754e-09
NM_001083022	Danio rerio kelch-like 32 (Drosophila) (klhl32), mRNA [NM_001083022]	-3.41519	0.00939452
NM_001115093	Danio rerio ral guanine nucleotide dissociation stimulator-like 2 (rgl2), mRNA [NM_001115093]	-3.40962	0.00449432
NM_200125	Danio rerio globoside alpha-1,3-N-acetylgalactosaminyltransferase 1, like 4 (gbgt1l4), mRNA [NM_200125]	-3.40942	2.89049e-05
NM_001123056	Danio rerio protein kinase C, eta, a (prkcha), mRNA [NM_001123056]	-3.40561	0.00579037
NM_001003629	Danio rerio zgc:100933 (zgc:100933), mRNA [NM_001003629]	-3.40401	0.00219911
NM_001099973	Danio rerio vacuolar protein sorting 33A (vps33a), mRNA [NM_001099973]	-3.40206	0.000589408
NM_001008780	Danio rerio friend leukemia integration 1b (fli1b), mRNA [NM_001008780]	-3.39453	3.28194e-08
XM_002666885	UDP glucuronosyltransferase 5 family, polypeptide A5 [Source:RefSeq peptide;Acc:NP_001170968] [ENSDART00000073488]	-3.3912	0.0168396
NM_200149	Danio rerio Rap2 interacting protein (rap2ip), mRNA [NM_200149]	-3.38832	0.0015273
BC148180	Novel protein Fragment [Source:UniProtKB/TrEMBL;Acc:A2CEH6] [ENSDART00000100093]	-3.3866	1.42938e-05
NM_205677	Danio rerio transmembrane protein 45B (tmem45b), mRNA [NM_205677]	-3.38577	0.000128506
CK679766	ZF101-P00018-DEPE-F_L10 GISZF101 Danio rerio cDNA clone IMAGE:7141212 5', mRNA sequence [CK679766]	-3.38258	0.00783522
BC124502	Danio rerio cDNA clone IMAGE:7990133. [BC124502]	-3.37111	0.00644433
EH557288	FDR202-P00058-DEPE-F_O23 FDR202 Danio rerio cDNA clone FDR202-P00058-BR_O23 5', mRNA sequence [EH557288]	-3.36277	0.000779313
NM_198875	Danio rerio zgc:66479 (zgc:66479), mRNA [NM_198875]	-3.36225	4.37561e-08
NM_131895	Danio rerio glutamate receptor, ionotropic, AMPA 2b (gria2b), mRNA [NM_131895]	-3.3617	9.62559e-05
NM_200482	Danio rerio jnk1/mapk8-associated membrane protein (jkamp), mRNA [NM_200482]	-3.35139	0.000605002
NM_212805	Danio rerio smoothelin, like (smtnl), mRNA [NM_212805]	-3.34995	1.75861e-07
NM_194422	Danio rerio cadherin 17, LI cadherin (liver-intestine) (cdh17), mRNA [NM_194422]	-3.34891	6.059e-06
TC441261	Rep: Neurosecretory protein VGF precursor. - Takifugu rubripes, partial (22%) [TC441261]	-3.34821	4.0788e-08
BC165497	Danio rerio mesogenin 1, mRNA (cDNA clone MGC:192585 IMAGE:100061042), complete cds. [BC165497]	-3.34599	1.04502e-07
XM_001334475	Novel protein similar to H.sapiens ATPase, H+ transporting, lysosomal V0 subunit Fragment [Source:UniProtKB/TrEMBL;Acc:B8A655] [ENSDART00000033405]	-3.34506	0.00114597
NM_001079991	Danio rerio atonal homolog 8 (atoh8), mRNA [NM_001079991]	-3.34222	9.83673e-09
XM_001921469	PREDICTED: Danio rerio hypothetical LOC100001391 (LOC100001391), mRNA [XM_001921469]	-3.33679	0.00166587
NM_001128728	Danio rerio si:dkey-193b15.5 (si:dkey-193b15.5), mRNA [NM_001128728]	-3.33672	0.00025651
NM_001025182	Danio rerio syntaxin binding protein 1 (stxbp1), mRNA [NM_001025182]	-3.33565	0.000526067
NM_001003732	Danio rerio four and a half LIM domains 2a (fhl2a), mRNA [NM_001003732]	-3.33189	3.90957e-07
NM_001037230	Danio rerio zgc:122993 (zgc:122993), mRNA [NM_001037230]	-3.33111	0.00312909
XM_002667302	PREDICTED: Danio rerio Leucine-rich repeat-containing protein 41-like (LOC100333617), mRNA [XM_002667302]	-3.33096	8.93093e-05
NM_001077301	Danio rerio peptidase M20 domain containing 1, tandem duplicate 2 (pm20d1.2), mRNA [NM_001077301]	-3.3225	0.00246266
XM_001921467	PREDICTED: Danio rerio hypothetical LOC100148508 (LOC100148508), mRNA [XM_001921467]	-3.31487	0.000300427
NM_001003563	Danio rerio zgc:101100 (zgc:101100), mRNA [NM_001003563]	-3.31421	7.05868e-10
NM_131054	Danio rerio peripherin (prph), mRNA [NM_131054]	-3.31148	0.00109514
XM_692654	Novel protein similar to human and mouse ubiquitously transcribed tetratricopeptide repeat, X chromosome (UTX) Fragment [Source:UniProtKB/TrEMBL;Acc:B8A5Q7] [ENSDART00000088469]	-3.30976	0.00099395
NM_214739	Danio rerio microtubule-associated protein 1 light chain 3 alpha (map1lc3a), mRNA [NM_214739]	-3.30923	0.000119149
NM_001111242	Danio rerio zgc:172053 (zgc:172053), mRNA [NM_001111242]	-3.30913	3.22455e-05
NM_001098251	Danio rerio Bardet-Biedl syndrome 1 (bbs1), mRNA [NM_001098251]	-3.30504	0.000102189
XM_688490	junctophilin 3-like	-3.304	0.00161141
NM_001007420	Danio rerio zgc:101549 (zgc:101549), mRNA [NM_001007420]	-3.30292	2.6422e-06
NM_001128707	Danio rerio neurofibromin 2a (merlin) (nf2a), mRNA [NM_001128707]	-3.29773	0.00174888
NM_207070	Danio rerio paired-like homeobox 2a (phox2a), mRNA [NM_207070]	-3.29131	2.91977e-07
NM_001017562	Danio rerio lipoma HMGIC fusion partner-like 2 (lhfpl2), mRNA [NM_001017562]	-3.28958	6.25381e-06
XM_691238	Novel protein similar to vertebrate neurofilament, medium polypeptide (NEFM) Fragment [Source:UniProtKB/TrEMBL;Acc:B8A534] [ENSDART00000057913]	-3.28937	0.00226513
XM_001335159	PREDICTED: Danio rerio CD209 antigen-like protein E-like, transcript variant 1 (LOC563797), mRNA [XM_001335159]	-3.28473	0.00576113
XM_002666426	PREDICTED: Danio rerio Gag-Pol polyprotein-like (LOC100334031), mRNA [XM_002666426]	-3.27837	1.13246e-05
AW232403	fj19a05.x1 Zebrafish adult olfactory Danio rerio cDNA 3', mRNA sequence [AW232403]	-3.27779	0.000244966
NM_199216	Danio rerio cytochrome P450, family 4 (cyp4), mRNA [NM_199216]	-3.27706	0.000655366
NM_194418	Danio rerio selenoprotein W, 2b (sepw2b), mRNA [NM_194418]	-3.27328	0.00428122
NM_001083824	Danio rerio si:ch211-87e4.2 (si:ch211-87e4.2), mRNA [NM_001083824]	-3.27109	6.44767e-05
NM_001126395	Danio rerio ankyrin repeat and LEM domain containing 2 (ankle2), mRNA [NM_001126395]	-3.26989	0.00269673
NM_001099987	Danio rerio adenylate cyclase 2b (brain) (adcy2b), mRNA [NM_001099987]	-3.26863	0.00240825
NM_201309	Danio rerio suppressor of fused homolog (Drosophila) (sufu), mRNA [NM_201309]	-3.26496	0.000580301
XM_682618	PREDICTED: Danio rerio complement component 1, q subcomponent-like 1-like (LOC559288), mRNA [XM_682618]	-3.26285	0.000711032
NM_001077300	Danio rerio complexin 4a (cplx4a), mRNA [NM_001077300]	-3.26116	7.82494e-05
NM_198821	Danio rerio DnaJ (Hsp40) homolog, subfamily B, member 11 (dnajb11), mRNA [NM_198821]	-3.25552	0.000894427
NM_131768	Danio rerio claudin i (cldni), mRNA [NM_131768]	-3.25009	1.91774e-08
NM_001089433	Danio rerio retinal pigment epithelium-specific protein 65b (rpe65b), mRNA [NM_001089433]	-3.24643	0.00810709
TC389737	Rep: Zgc:113886 - Danio rerio (Zebrafish) (Brachydanio rerio), partial (64%) [TC389737]	-3.24597	0.00121987
NM_001080700	Danio rerio zgc:158614 (zgc:158614), mRNA [NM_001080700]	-3.24572	1.6211e-05
BC142849	Danio rerio zgc:165536, mRNA (cDNA clone MGC:165536 IMAGE:5411488), complete cds. [BC142849]	-3.24262	0.00615427
NM_001003445	Danio rerio zgc:92533 (zgc:92533), mRNA [NM_001003445]	-3.24106	0.000362851
AL716961	AL716961 Danio rerio embryonic inner ear subtracted cDNA Danio rerio cDNA clone BN0AA023ZH03 3', mRNA sequence [AL716961]	-3.23606	7.76713e-05
XM_692631	Novel protein similar to human WD repeat domain 66 (WDR66) [Source:UniProtKB/TrEMBL;Acc:A3QK38] [ENSDART00000083665]	-3.23588	0.00067617
CT736440	T-cell lymphoma invasion and metastasis 1 [Source:HGNC Symbol;Acc:11805] [ENSDART00000089694]	-3.23584	0.000514306
NM_001002368	Danio rerio cathepsin L.1 (ctsl.1), mRNA [NM_001002368]	-3.23438	0.000468829
BC075994	Danio rerio aspartoacylase (aminocyclase) 3.1, mRNA (cDNA clone MGC:92306 IMAGE:7054475), complete cds. [BC075994]	-3.2341	0.00798134
EB846567	6715480 KZ58 Danio rerio cDNA clone 2538066, mRNA sequence [EB846567]	-3.23088	5.28181e-07
NM_001002324	Danio rerio zinc finger, DHHC-type containing 24 (zdhhc24), mRNA [NM_001002324]	-3.22596	0.00151037
NM_131333	Danio rerio visual system homeobox 1 homolog, chx10-like (vsx1), mRNA [NM_131333]	-3.2184	0.000251548
NM_001089418	Danio rerio transmembrane protein 135 (tmem135), mRNA [NM_001089418]	-3.21413	0.000132306
EH506917	FDR107-P00064-DEPE-F_M09 FDR107 Danio rerio cDNA clone FDR107-P00064-BR_M09 5', mRNA sequence [EH506917]	-3.20922	0.0447639
BC134050	Danio rerio cDNA clone IMAGE:7155972. [BC134050]	-3.20816	3.16929e-05
NM_131169	Danio rerio homeo box D13a (hoxd13a), mRNA [NM_131169]	-3.20007	6.75099e-08
BC153914	Zgc:171426 protein [Source:UniProtKB/TrEMBL;Acc:A8KB10] [ENSDART00000113616]	-3.19994	0.00027112
XM_687857	Novel protein similar to vertebrate inositol 1,4,5-triphosphate 3-kinase (ITPKA) Fragment [Source:UniProtKB/TrEMBL;Acc:Q8JFU9] [ENSDART00000062900]	-3.19452	0.000233164
BC046020	Danio rerio claudin i, mRNA (cDNA clone MGC:56243 IMAGE:5601526), complete cds. [BC046020]	-3.1928	3.81711e-09
NM_200224	Danio rerio zgc:56292 (zgc:56292), mRNA [NM_200224]	-3.18529	4.89101e-05
NM_001115052	Danio rerio si:dkey-281i8.1 (si:dkey-281i8.1), mRNA [NM_001115052]	-3.1844	0.000496643
NM_131776	Danio rerio NK2 homeobox 1b (nkx2.1b), mRNA [NM_131776]	-3.18141	1.08212e-06
BC124283	Danio rerio cDNA clone IMAGE:7450245. [BC124283]	-3.1813	0.000144266
NM_001002605	Danio rerio sirtuin (silent mating type information regulation 2 homolog) 5 (S. cerevisiae) (sirt5), mRNA [NM_001002605]	-3.18018	0.000306469
EE701684	AGENCOURT_88916670 NIH_ZGC_28 Danio rerio cDNA clone IMAGE:8794150 5', mRNA sequence [EE701684]	-3.1762	9.83305e-06
BC092188	Danio rerio cDNA clone IMAGE:7155955. [BC092188]	-3.17551	0.000352822
NM_131528	Danio rerio homeo box C9a (hoxc9a), mRNA [NM_131528]	-3.17488	1.43889e-09
XM_692981	PREDICTED: Danio rerio hypothetical LOC569583 (LOC569583), mRNA [XM_692981]	-3.17461	7.69318e-07
NM_200862	Danio rerio syntaxin 11b.1 (stx11b.1), mRNA [NM_200862]	-3.17151	1.23289e-05
NM_001077540	Danio rerio zgc:152928 (zgc:152928), mRNA [NM_001077540]	-3.16164	0.00755694
NM_205670	Danio rerio transmembrane protein 88 a (tmem88a), mRNA [NM_205670]	-3.16004	0.00127598
ENSDART00000017007	Wu:fi40b08 protein Fragment [Source:UniProtKB/TrEMBL;Acc:Q7SXV7] [ENSDART00000017007]	-3.15985	0.000183953
NM_001098177	Danio rerio myosin, heavy chain 9, non-muscle, like-2 (myh9l2), mRNA [NM_001098177]	-3.15729	4.18344e-06
NM_214727	Danio rerio brain specific homeobox (bsx), mRNA [NM_214727]	-3.15121	0.00898442
NM_201173	Danio rerio cytochrome P450, family 7, subfamily A, polypeptide 1a (cyp7a1a), mRNA [NM_201173]	-3.14814	1.1746e-05
NM_131784	Danio rerio BMP and activin membrane-bound inhibitor (Xenopus laevis) homolog a (bambia), mRNA [NM_131784]	-3.14717	3.8386e-07
TC378773	Rep: Transcriptional regulator, LysR family precursor - Burkholderia multivorans ATCC 17616, partial (6%) [TC378773]	-3.1413	1.47463e-08
NM_201204	Danio rerio rhomboid, veinlet-like 2 (Drosophila) (rhbdl2), mRNA [NM_201204]	-3.13992	5.16763e-08
NM_001130788	Danio rerio cugbp, Elav-like family member 5 (celf5), mRNA [NM_001130788]	-3.13739	0.00106677
NM_205589	Danio rerio opiate receptor-like 1 (oprl1), mRNA [NM_205589]	-3.13632	0.000194747
CK027782	AGENCOURT_16619243 NIH_ZGC_7 Danio rerio cDNA clone IMAGE:7053301 5', mRNA sequence [CK027782]	-3.13575	3.31833e-06
NM_182858	Danio rerio cellular retinoic acid binding protein 1a (crabp1a), mRNA [NM_182858]	-3.13356	1.81159e-06
NM_001077345	Danio rerio si:rp71-1p14.7 (si:rp71-1p14.7), mRNA [NM_001077345]	-3.1254	0.000906456
NM_200872	Danio rerio beclin 1 (coiled-coil, myosin-like BCL2 interacting protein) (becn1), mRNA [NM_200872]	-3.12346	0.00128561
NM_200301	Danio rerio SH3-domain GRB2-like 1a (sh3gl1a), transcript variant 2, mRNA [NM_200301]	-3.12286	0.000126549
BC158206	Danio rerio cDNA clone IMAGE:6793571, partial cds. [BC158206]	-3.12202	0.000214431
NM_001077211	Danio rerio mechanistic target of rapamycin (serine/threonine kinase) (mtor), mRNA [NM_001077211]	-3.11967	0.00463386
NM_131723	Danio rerio Kruppel-like factor 4 (klf4), mRNA [NM_131723]	-3.11925	0.00186038
NM_001077557	Danio rerio multiple inositol polyphosphate histidine phosphatase, 1a (minpp1a), mRNA [NM_001077557]	-3.11921	0.00396551
NM_001004576	Danio rerio leucine rich repeat and Ig domain containing 1b (lingo1b), mRNA [NM_001004576]	-3.11803	0.00321773
BC125872	LOC568719 protein Fragment [Source:UniProtKB/TrEMBL;Acc:A0JMG7] [ENSDART00000098307]	-3.11669	3.10173e-05
NM_131166	Danio rerio homeo box D10a (hoxd10a), mRNA [NM_131166]	-3.10948	2.51619e-08
NM_001122971	Danio rerio myxovirus (influenza virus) resistance G (mxg), mRNA [NM_001122971]	-3.10585	0.00205501
CA474792	AGENCOURT_10700449 NCI_CGAP_ZKid1 Danio rerio cDNA clone IMAGE:6797092 5', mRNA sequence [CA474792]	-3.10574	8.41376e-06
NM_130917	Danio rerio frizzled homolog 10 (fzd10), transcript variant 1, mRNA [NM_130917]	-3.10446	8.44771e-11
XM_002665151	Rep: F-box only protein 34 - Gallus gallus, partial (29%) [TC384417]	-3.10126	0.00128007
NM_214786	Danio rerio amiloride-sensitive cation channel 4 b (accn4b), mRNA [NM_214786]	-3.09879	0.000110361
NM_201044	Danio rerio ring finger protein 13 (rnf13), mRNA [NM_201044]	-3.09778	1.68087e-07
NM_001002434	Danio rerio zgc:92647 (zgc:92647), mRNA [NM_001002434]	-3.0973	0.000543657
XM_001338788	PREDICTED: Danio rerio MAM domain containing 2-like (LOC798369), mRNA [XM_001338788]	-3.09558	0.00279618
NM_182856	Danio rerio fibroblast growth factor 8 b (fgf8b), mRNA [NM_182856]	-3.09474	0.00023222
NM_001076774	Danio rerio zgc:153739 (zgc:153739), mRNA [NM_001076774]	-3.09412	0.000109458
NM_131844	Danio rerio v-maf musculoaponeurotic fibrosarcoma (avian) oncogene homolog (maf), mRNA [NM_131844]	-3.09304	3.50014e-09
XM_001343642	lymphocyte cytosolic protein 2 (SH2 domain containing leukocyte protein of 76kDa) [Source:HGNC Symbol;Acc:6529] [ENSDART00000052605]	-3.09275	0.00553388
NM_001076651	Danio rerio zgc:154067 (zgc:154067), mRNA [NM_001076651]	-3.092	0.0021014
EH440326	FDR103-P00024-DEPE-F_P07 FDR103 Danio rerio cDNA clone FDR103-P00024-BR_P07 5', mRNA sequence [EH440326]	-3.08749	0.00194237
CK024889	AGENCOURT_16624355 NIH_ZGC_10 Danio rerio cDNA clone IMAGE:7050361 5', mRNA sequence [CK024889]	-3.08584	0.000238489
NM_205730	Danio rerio glutamate receptor, ionotropic, AMPA 1b (gria1b), mRNA [NM_205730]	-3.08528	0.00035443
NM_001017691	Danio rerio dual adaptor of phosphotyrosine and 3-phosphoinositides (dapp1), mRNA [NM_001017691]	-3.08354	0.00171495
NM_213200	Danio rerio glycoprotein M6Aa (gpm6aa), mRNA [NM_213200]	-3.08314	0.000126762
BC155289	Danio rerio cDNA clone IMAGE:7136726. [BC155289]	-3.08208	0.0169561
XM_001341462	PREDICTED: Danio rerio prostasin-like (LOC100001520), mRNA [XM_001341462]	-3.08174	2.6537e-05
NM_001110032	Danio rerio wu:fd21f07 (wu:fd21f07), mRNA [NM_001110032]	-3.0801	0.000271219
BC090516	LOC553323 protein Fragment [Source:UniProtKB/TrEMBL;Acc:Q5BLB4] [ENSDART00000076424]	-3.07973	2.07754e-06
NM_001002366	Danio rerio tight junction protein 2b (zona occludens 2) (tjp2b), mRNA [NM_001002366]	-3.07356	0.00872209
NM_001128775	Danio rerio hypothetical LOC792613 (LOC792613), mRNA [NM_001128775]	-3.07351	0.00481941
NM_131348	Danio rerio friend leukemia integration 1a (fli1a), mRNA [NM_131348]	-3.06962	8.75505e-09
BC115201	caveolin-1 isoform a [Source:RefSeq peptide;Acc:NP_997816] [ENSDART00000061076]	-3.06517	0.00998377
NM_001079657	Danio rerio zgc:158340 (zgc:158340), mRNA [NM_001079657]	-3.05245	0.000272253
NM_200155	Danio rerio USO1 homolog, vesicle docking protein (yeast) (uso1), mRNA [NM_200155]	-3.05228	0.000215303
DQ000468	Beta B3-crystallin [Source:UniProtKB/TrEMBL;Acc:Q52JI3] [ENSDART00000060535]	-3.04942	0.000163635
NM_001144784	Danio rerio internexin neuronal intermediate filament protein, alpha a (inaa), mRNA [NM_001144784]	-3.04772	0.000280282
EE698973	AGENCOURT_89002436 NIH_ZGC_27 Danio rerio cDNA clone IMAGE:8785379 5', mRNA sequence [EE698973]	-3.04632	0.000167503
NM_131260	Danio rerio muscle segment homeobox B (msxb), mRNA [NM_131260]	-3.04303	1.75486e-06
NM_153670	Danio rerio trh1 protein (trh1), mRNA [NM_153670]	-3.03454	7.39522e-05
XM_002665326	Rep: Chromosome 13 SCAF14566, whole genome shotgun sequence - Tetraodon nigroviridis (Green puffer), partial (28%) [TC388671]	-3.03433	7.28997e-06
Y14542	Danio rerio mRNA for Hoxd10 protein. [Y14542]	-3.03351	1.84798e-08
NM_205655	Danio rerio purine nucleoside phosphorylase 6 (pnp6), mRNA [NM_205655]	-3.03276	0.000180427
NM_001007421	Danio rerio bridging integrator 2a (bin2a), mRNA [NM_001007421]	-3.03255	0.000108551
BC056695	Danio rerio homeo box D9a, mRNA (cDNA clone MGC:66083 IMAGE:6797254), complete cds. [BC056695]	-3.03189	1.17716e-09
XM_001920323	PREDICTED: Danio rerio granzyme B-like (LOC100004315), mRNA [XM_001920323]	-3.03185	0.000152354
NM_130986	Danio rerio IKAROS family zinc finger 1 (Ikaros) (ikzf1), mRNA [NM_130986]	-3.03155	0.00466544
NM_130983	Danio rerio noggin 1 (nog1), mRNA [NM_130983]	-3.02872	5.16693e-08
NM_213468	Danio rerio aquaporin 3a (aqp3a), mRNA [NM_213468]	-3.02468	0.00114587
NM_200351	Danio rerio tumor necrosis factor, alpha-induced protein 8-like 3 (tnfaip8l3), mRNA [NM_200351]	-3.02248	0.000625019
NM_001077581	Danio rerio zgc:153073 (zgc:153073), mRNA [NM_001077581]	-3.01678	0.000437686
NM_199741	Danio rerio mediator complex subunit 7 (med7), mRNA [NM_199741]	-3.01504	1.59778e-08
ENSDART00000087300	gamma-aminobutyric acid (GABA) A receptor, beta 3 [Source:HGNC Symbol;Acc:4083] [ENSDART00000087300]	-3.01351	0.000158272
BC095008	novel immune-type receptor [Source:RefSeq peptide;Acc:NP_001007203] [ENSDART00000053340]	-3.00886	0.000452984
NM_213535	Danio rerio zgc:66443 (zgc:66443), mRNA [NM_213535]	-3.00688	0.0128549
XM_682393	PREDICTED: Danio rerio phospholipase A2, group IVA (cytosolic, calcium-dependent) (pla2g4a), mRNA [XM_682393]	-3.00337	0.00886887
NM_001083574	Danio rerio zgc:162824 (zgc:162824), mRNA [NM_001083574]	-3.00031	4.13619e-05
BC124521	protein CBFA2T1 [Source:RefSeq peptide;Acc:NP_001070244] [ENSDART00000123270]	-3.0003	0.000244004
NM_130937	Danio rerio wingless-type MMTV integration site family, member 5b (wnt5b), mRNA [NM_130937]	-2.99647	0.0018268
NM_213070	Danio rerio zgc:55877 (zgc:55877), mRNA [NM_213070]	-2.99193	0.00180705
NM_213296	Danio rerio tissue inhibitor of metalloproteinase 2b (timp2b), mRNA [NM_213296]	-2.99189	3.66484e-06
CK397439	AGENCOURT_17394055 NIH_ZGC_4 Danio rerio cDNA clone IMAGE:7119007 5', mRNA sequence [CK397439]	-2.99081	0.00031156
ENSDART00000097773	SCO-spondin Precursor; Fragment [Source:UniProtKB/TrEMBL;Acc:B3LF39] [ENSDART00000097773]	-2.99053	0.000417848
NM_001017605	Danio rerio zgc:110283 (zgc:110283), mRNA [NM_001017605]	-2.9843	1.11549e-06
NM_001003649	Danio rerio v-ral simian leukemia viral oncogene homolog Ba (ras related) (ralba), mRNA [NM_001003649]	-2.98403	0.0173616
NM_001017764	Danio rerio zgc:112083 (zgc:112083), mRNA [NM_001017764]	-2.97468	0.00118858
XM_001922038	Rep: Envoplakin (210 kDa paraneoplastic pemphigus antigen) (p210) (210 kDa cornified envelope precursor protein). - Danio rerio, partial (41%) [TC402048]	-2.97414	0.000956713
XM_680657	PREDICTED: Danio rerio zinc finger protein 652 (znf652), mRNA [XM_680657]	-2.96877	0.00624013
NM_001083108	Danio rerio si:dkey-91f15.1 (si:dkey-91f15.1), mRNA [NM_001083108]	-2.96034	0.000968563
NM_212809	Danio rerio phosphorylase, glycogen; brain (pygb), mRNA [NM_212809]	-2.95962	0.0113846
NM_001007396	Danio rerio zgc:101798 (zgc:101798), mRNA [NM_001007396]	-2.95786	0.00343583
CK027590	AGENCOURT_16624151 NIH_ZGC_7 Danio rerio cDNA clone IMAGE:7054001 5', mRNA sequence [CK027590]	-2.95723	0.000337411
NM_178298	Danio rerio selenoprotein P, plasma, 1b (sepp1b), mRNA [NM_178298]	-2.95705	4.84629e-05
NM_001029960	Danio rerio angel homolog 2 (Drosophila) (angel2), mRNA [NM_001029960]	-2.95644	0.0107093
NM_001044344	Danio rerio wingless-type MMTV integration site family, member 2Bb (wnt2bb), mRNA [NM_001044344]	-2.94559	0.00318804
NM_199980	Danio rerio integral membrane protein 2Cb (itm2cb), mRNA [NM_199980]	-2.94519	0.00234965
NM_199560	Danio rerio 5'-nucleotidase, cytosolic III (nt5c3), mRNA [NM_199560]	-2.94451	0.0315302
NM_001113649	Danio rerio zgc:172282 (zgc:172282), mRNA [NM_001113649]	-2.94417	0.000287554
NM_001130661	Danio rerio valyl-tRNA synthetase 2, mitochondrial (putative) (vars2), nuclear gene encoding mitochondrial protein, mRNA [NM_001130661]	-2.94283	0.00123284
NM_199754	Danio rerio immediate early response 5-like (ier5l), mRNA [NM_199754]	-2.93766	0.0237002
NM_001025554	Danio rerio cytochrome P450, family 2, subfamily J, polypeptide 27 (cyp2j27), mRNA [NM_001025554]	-2.93481	0.000927478
NM_205619	Danio rerio hairy-related 12 (her12), mRNA [NM_205619]	-2.92946	1.77888e-08
NM_001160156	Danio rerio neuroplastin a (nptna), mRNA [NM_001160156]	-2.92669	0.0165327
NM_213017	Danio rerio inositol 1,3,4-triphosphate 5/6 kinase (itpk1), mRNA [NM_213017]	-2.92574	3.33183e-08
NM_212979	Danio rerio zgc:76883 (zgc:76883), mRNA [NM_212979]	-2.92391	0.00298415
NM_200755	Danio rerio zgc:73228 (zgc:73228), mRNA [NM_200755]	-2.92267	0.000876077
TC366636	Rep: Homolog of Homo sapiens Sorting nexin 25 - Takifugu rubripes, partial (29%) [TC366636]	-2.91682	2.5694e-07
NM_001098187	Danio rerio si:dkey-33i11.3 (si:dkey-33i11.3), mRNA [NM_001098187]	-2.91454	0.000274522
NM_213301	Danio rerio aldehyde dehydrogenase 2b (aldh2b), mRNA [NM_213301]	-2.91424	0.00220135
NM_001001817	Danio rerio zgc:92326 (zgc:92326), mRNA [NM_001001817]	-2.90711	0.000280089
NM_001122625	Danio rerio si:ch211-236k19.4 (si:ch211-236k19.4), mRNA [NM_001122625]	-2.90401	0.0180597
BC154841	Novel protein similar to H.sapiens DKK2, dickkopf homolog 2 (Xenopus laevis) (DKK2)Putative uncharacterized protein Fragment ; [Source:UniProtKB/TrEMBL;Acc:A8WGT5] [ENSDART00000026808]	-2.90059	0.0139359
NM_199868	Danio rerio hepatocyte growth factor-regulated tyrosine kinase substrate (hgs), mRNA [NM_199868]	-2.90025	0.00222819
NM_001098387	Danio rerio solute carrier family 6 (neurotransmitter transporter, GABA), member 11 (slc6a11), mRNA [NM_001098387]	-2.8963	0.00439035
FN552724	Guanine nucleotide binding protein alpha subunit v1 subtypeNovel protein similar to vertebrate guanine nucleotide binding protein (G protein) family Fragment ; [Source:UniProtKB/TrEMBL;Acc:B0V3V7] [ENSDART00000063143]	-2.89483	0.00079095
CU458977	Danio rerio cDNA, clone cssl:d0263. [CU458977]	-2.89472	0.0100988
TC393904	Rep: Rhomboid, veinlet-like 2 - Danio rerio (Zebrafish) (Brachydanio rerio), complete [TC393904]	-2.8944	1.34408e-09
BC155212	Wu:fb97d07 protein [Source:UniProtKB/TrEMBL;Acc:A9JT63] [ENSDART00000115077]	-2.8938	0.0288209
AF149720	Danio rerio unknown mRNA. [AF149720]	-2.89313	2.5224e-06
NM_001006086	Danio rerio zgc:101657 (zgc:101657), mRNA [NM_001006086]	-2.89239	5.87864e-06
NM_001160095	Danio rerio phospholipase D1a (pld1a), mRNA [NM_001160095]	-2.8902	0.00670307
NM_001145595	Danio rerio L-2-hydroxyglutarate dehydrogenase (l2hgdh), nuclear gene encoding mitochondrial protein, mRNA [NM_001145595]	-2.88896	0.0364911
XM_677774	Rep: Homolog of Homo sapiens Spastic ataxia of Charlevoix-Saguenay - Takifugu rubripes, partial (27%) [TC377164]	-2.88883	0.00201338
NM_001002617	Danio rerio tetraspanin 33 (tspan33), mRNA [NM_001002617]	-2.88875	0.0415049
NM_001111243	Danio rerio zgc:171592 (zgc:171592), mRNA [NM_001111243]	-2.88848	0.0124657
NM_001006026	Danio rerio cysteine and glycine-rich protein 3 (cardiac LIM protein) (csrp3), mRNA [NM_001006026]	-2.88667	0.022464
NM_001025487	Danio rerio si:dkeyp-89c11.3 (si:dkeyp-89c11.3), mRNA [NM_001025487]	-2.88541	0.000723507
NM_001040313	Danio rerio zgc:136739 (zgc:136739), mRNA [NM_001040313]	-2.88314	0.00310536
NM_001030235	Danio rerio echinoderm microtubule associated protein like 2 (eml2), mRNA [NM_001030235]	-2.88273	0.000206537
NM_001097587	Danio rerio cytoplasmic FMR1 interacting protein 2 (cyfip2), mRNA [NM_001097587]	-2.88222	0.00864199
EH489493	Novel protein with a Acetyltransferase (GNAT) family domain Fragment [Source:UniProtKB/TrEMBL;Acc:B8A4D4] [ENSDART00000108740]	-2.88199	0.000217525
EH582215	FDR306-P00011-DEPE-F_I08 FDR306 Danio rerio cDNA clone FDR306-P00011-BR_I08 5', mRNA sequence [EH582215]	-2.88193	0.00741952
NM_001006085	Danio rerio zgc:101658 (zgc:101658), mRNA [NM_001006085]	-2.88155	0.00865332
NM_001005925	Danio rerio serine/threonine kinase 25a (stk25a), mRNA [NM_001005925]	-2.88064	0.0169408
BC155744	actin-related protein 2/3 complex subunit 1A [Source:RefSeq peptide;Acc:NP_001002100] [ENSDART00000102883]	-2.88029	2.487e-07
NM_001002647	Danio rerio zgc:92020 (zgc:92020), mRNA [NM_001002647]	-2.88005	2.72692e-10
NM_001076720	Danio rerio zgc:153047 (zgc:153047), mRNA [NM_001076720]	-2.87946	0.000429987
BE015690	fk63g08.x1 Zebrafish adult retina cDNA Danio rerio cDNA 3', mRNA sequence [BE015690]	-2.87912	0.000183789
DQ060537	Homeobox protein Hox-A9b [Source:UniProtKB/Swiss-Prot;Acc:Q9YGT5] [ENSDART00000079383]	-2.87652	1.06078e-05
NM_001037237	Danio rerio solute carrier family 4, anion exchanger, member 2a (slc4a2a), mRNA [NM_001037237]	-2.87615	0.000236034
CN318530	AGENCOURT_21843179 NIH_ZGC_10 Danio rerio cDNA clone IMAGE:7259036 5', mRNA sequence [CN318530]	-2.87514	0.00790753
NM_001004556	Danio rerio zgc:92161 (zgc:92161), mRNA [NM_001004556]	-2.87251	0.0247412
NM_001002169	Danio rerio zgc:91957 (zgc:91957), mRNA [NM_001002169]	-2.87237	0.000108333
NM_001014295	Danio rerio transmembrane protein 183A (tmem183a), mRNA [NM_001014295]	-2.87153	0.0112745
AI545507	fb66d05.x1 Zebrafish WashU MPIMG EST Danio rerio cDNA clone IMAGE:3716841 3', mRNA sequence [AI545507]	-2.87102	0.00662164
NM_131121	Danio rerio homeo box B9a (hoxb9a), mRNA [NM_131121]	-2.87077	2.80507e-05
BC131855	Danio rerio cDNA clone IMAGE:7057261, containing frame-shift errors. [BC131855]	-2.87053	0.00075322
NM_001098250	Danio rerio single immunoglobulin and toll-interleukin 1 receptor (TIR) domain (sigirr), mRNA [NM_001098250]	-2.87001	0.00237261
NM_001020569	Danio rerio TatD DNase domain containing 3 (tatdn3), mRNA [NM_001020569]	-2.86989	0.00214753
BC152204	Danio rerio cDNA clone IMAGE:8150234. [BC152204]	-2.86978	0.00175516
EH592931	unc-5 homolog B [Source:RefSeq peptide;Acc:NP_001104619] [ENSDART00000109546]	-2.8693	2.21766e-08
NM_001009887	Danio rerio homeo box HB9 like b (hlxb9lb), mRNA [NM_001009887]	-2.86923	0.000980049
NM_001164368	Danio rerio wu:fb12c06 (wu:fb12c06), mRNA [NM_001164368]	-2.86827	3.71309e-07
NM_001020743	Danio rerio RAB23, member RAS oncogene family (rab23), mRNA [NM_001020743]	-2.86583	0.000804207
NM_001039991	Danio rerio zgc:123204 (zgc:123204), mRNA [NM_001039991]	-2.86532	0.00135175
NM_199601	Danio rerio fumarylacetoacetate hydrolase (fumarylacetoacetase) (fah), mRNA [NM_199601]	-2.86526	0.0139032
NM_200374	Danio rerio tumor necrosis factor, alpha-induced protein 8, like 2b (tnfaip8l2b), mRNA [NM_200374]	-2.86334	0.000298092
NM_001076609	Danio rerio vacuolar protein sorting 4a (yeast) (vps4a), mRNA [NM_001076609]	-2.86253	0.000287876
NM_212976	Danio rerio integral membrane protein 2Bb (itm2bb), mRNA [NM_212976]	-2.8625	4.80118e-05
NM_001017578	Danio rerio zgc:110088 (zgc:110088), mRNA [NM_001017578]	-2.85982	0.0105524
NM_001002631	Danio rerio DNA fragmentation factor, alpha polypeptide (dffa), mRNA [NM_001002631]	-2.85945	0.0159795
BC122168	Danio rerio cDNA clone IMAGE:7409075. [BC122168]	-2.85172	4.32518e-09
CT711365	CT711365 ZF_mu Danio rerio cDNA clone ZF_mu_264f23 3', mRNA sequence [CT711365]	-2.85102	0.0282147
XM_001336336	PREDICTED: Danio rerio si:ch211-261n11.6 (si:ch211-261n11.6), mRNA [XM_001336336]	-2.84985	0.00418619
XM_001339175	PREDICTED: Danio rerio hypothetical LOC798778 (LOC798778), mRNA [XM_001339175]	-2.8496	0.000455998
XM_687164	PREDICTED: Danio rerio PAP associated domain containing 1-like (LOC563801), mRNA [XM_687164]	-2.84669	5.93132e-06
NM_001006103	Danio rerio galactosidase, alpha (gla), mRNA [NM_001006103]	-2.8459	0.00265493
BC165039	Danio rerio zgc:103419, mRNA (cDNA clone MGC:192214 IMAGE:100060523), complete cds. [BC165039]	-2.84464	0.00790103
NM_131098	Danio rerio apolipoprotein Eb (apoeb), mRNA [NM_131098]	-2.84356	8.72861e-12
NM_001002696	Danio rerio zgc:92630 (zgc:92630), mRNA [NM_001002696]	-2.83821	2.22711e-07
XM_002660875	Rep: transmembrane protein with EGF-like and two follistatin-like domains 1 - Danio rerio, partial (39%) [TC379814]	-2.83817	0.000750008
EH525966	FDR107-P00045-DEPE-R_C12 FDR107 Danio rerio cDNA clone FDR107-P00045-BR_C12 3', mRNA sequence [EH525966]	-2.83785	0.000549686
XM_686442	Novel protein similar to vertebrate MARVEL domain containing 2 (MARVELD2) [Source:UniProtKB/TrEMBL;Acc:B0UXT0] [ENSDART00000088584]	-2.83652	0.00297461
XM_690739	PREDICTED: Danio rerio protein tyrosine phosphatases epsilon-like (LOC567443), mRNA [XM_690739]	-2.83573	0.00866052
NM_001020646	Danio rerio zgc:112038 (zgc:112038), mRNA [NM_001020646]	-2.83479	0.000561469
EG572822	AGENCOURT_88122605 NIH_ZGC_35 Danio rerio cDNA clone IMAGE:8758668 5', mRNA sequence [EG572822]	-2.83364	0.00462129
NM_200476	Danio rerio zgc:63658 (zgc:63658), mRNA [NM_200476]	-2.83265	5.19791e-05
NM_001045182	Danio rerio serine incorporator 2 (serinc2), mRNA [NM_001045182]	-2.83261	6.042e-06
NM_001003536	Danio rerio BRF2, subunit of RNA polymerase III transcription initiation factor, BRF1-like (brf2), mRNA [NM_001003536]	-2.8317	0.000577747
NM_201171	Danio rerio dual specificity phosphatase 4 (dusp4), mRNA [NM_201171]	-2.82857	0.00745722
NM_199722	Danio rerio zgc:73134 (zgc:73134), mRNA [NM_199722]	-2.82608	3.87631e-08
BC159213	Danio rerio zgc:174649, mRNA (cDNA clone MGC:174649 IMAGE:7145878), complete cds. [BC159213]	-2.82483	0.000313038
XM_001921384	PREDICTED: Danio rerio hypothetical LOC100151239 (LOC100151239), mRNA [XM_001921384]	-2.82448	0.0205143
NM_200365	Danio rerio zgc:64022 (zgc:64022), mRNA [NM_200365]	-2.82263	3.52589e-07
FJ205702	Danio rerio cdc42 guanine nucleotide exchange factor 9 (arhgef9) mRNA, partial cds. [FJ205702]	-2.82135	5.31029e-07
NM_200783	Danio rerio ephrin A1b (efna1b), mRNA [NM_200783]	-2.8174	2.97669e-07
NM_213146	Danio rerio wntless homolog (Drosophila) (wls), mRNA [NM_213146]	-2.81601	0.000263819
NM_001025504	Danio rerio prostaglandin-endoperoxide synthase 2b (ptgs2b), mRNA [NM_001025504]	-2.81155	0.000187002
NM_001002530	Danio rerio RAB3C, member RAS oncogene family (rab3c), mRNA [NM_001002530]	-2.81153	0.000243957
NM_001045235	Danio rerio polycomb group ring finger 5b (pcgf5b), mRNA [NM_001045235]	-2.8112	0.0179443
NM_001111205	Danio rerio solute carrier family 35, member F3 (slc35f3), mRNA [NM_001111205]	-2.81053	0.0120307
CK869927	AGENCOURT_19456710 NIH_ZGC_16 Danio rerio cDNA clone IMAGE:7211915 5', mRNA sequence [CK869927]	-2.8104	0.00199345
CN017355	AGENCOURT_20754581 NIH_ZGC_15 Danio rerio cDNA clone IMAGE:7224108 5', mRNA sequence [CN017355]	-2.81011	3.27172e-05
XM_001334449	PREDICTED: Danio rerio transmembrane protein 26-like (LOC794507), mRNA [XM_001334449]	-2.81005	0.00164481
CN512599	AGENCOURT_22437669 NIH_ZGC_7 Danio rerio cDNA clone IMAGE:7269335 5', mRNA sequence [CN512599]	-2.80872	2.34097e-06
NM_001008652	Danio rerio cholesterol 25-hydroxylase (ch25h), mRNA [NM_001008652]	-2.80808	0.0141394
NM_001122623	Danio rerio zgc:171525 (zgc:171525), mRNA [NM_001122623]	-2.80749	0.000268883
XM_001342673	PREDICTED: Danio rerio NADH dehydrogenase (ubiquinone) 1 alpha subcomplex, 4-like (LOC100003066), mRNA [XM_001342673]	-2.80688	0.00113058
NM_152893	Danio rerio troponin T2a, cardiac (tnnt2a), mRNA [NM_152893]	-2.80542	1.71057e-08
NM_001077759	Danio rerio G protein pathway suppressor 1 (gps1), mRNA [NM_001077759]	-2.8053	0.00682799
NM_001017848	Danio rerio N-terminal EF-hand calcium binding protein 1 (necab1), mRNA [NM_001017848]	-2.80401	0.0155002
XM_001342726	Long palate, lung and nasal epithelium carcinoma-associated protein 4 Precursor (Ligand-binding protein RY2G5) [Source:UniProtKB/Swiss-Prot;Acc:P59827] [ENSDART00000121749]	-2.80308	0.00515622
EE702218	PHD finger protein 12 [Source:HGNC Symbol;Acc:20816] [ENSDART00000114752]	-2.80298	0.0178574
NM_001004632	Danio rerio annexin A3a (anxa3a), mRNA [NM_001004632]	-2.80209	0.00306486
NM_001005973	Danio rerio caspase 6, apoptosis-related cysteine peptidase, like 1 (casp6l1), mRNA [NM_001005973]	-2.7982	0.00530709
BC135081	Zgc:162962 protein [Source:UniProtKB/TrEMBL;Acc:A4IGG0] [ENSDART00000121443]	-2.79683	0.00240638
NM_200198	Danio rerio zgc:56136 (zgc:56136), mRNA [NM_200198]	-2.79476	0.00065288
NM_200187	Danio rerio progestin and adipoQ receptor family member Va (paqr5a), mRNA [NM_200187]	-2.79387	0.0102339
NM_205698	Danio rerio iroquois homeobox protein 4a (irx4a), mRNA [NM_205698]	-2.79307	0.0135509
NM_001077748	Danio rerio secretogranin II (chromogranin C), b (scg2b), mRNA [NM_001077748]	-2.79297	0.000191377
NM_001114891	Danio rerio wu:fi05d05 (wu:fi05d05), mRNA [NM_001114891]	-2.79261	0.00279972
NM_001013541	Danio rerio X-ray repair complementing defective repair in Chinese hamster cells 3 (xrcc3), mRNA [NM_001013541]	-2.7923	0.000235575
NM_199906	Danio rerio secretory carrier membrane protein 2, like (scamp2l), transcript variant 1, mRNA [NM_199906]	-2.79106	0.00205458
NM_001033103	Danio rerio NADH dehydrogenase (ubiquinone) 1 alpha subcomplex, 12 (ndufa12), nuclear gene encoding mitochondrial protein, mRNA [NM_001033103]	-2.79025	0.00366776
BC095894	Danio rerio cDNA clone IMAGE:7164974. [BC095894]	-2.79009	0.000144387
EH605763	FDR306-P00027-DEPE-R_N02 FDR306 Danio rerio cDNA clone FDR306-P00027-BR_N02 3', mRNA sequence [EH605763]	-2.78979	0.000108975
NM_200327	Danio rerio zgc:56585 (zgc:56585), mRNA [NM_200327]	-2.78977	6.78916e-08
NM_199517	Danio rerio N-myc downstream regulated family member 3a (ndrg3a), mRNA [NM_199517]	-2.7888	0.00471525
EH592475	FDR306-P00038-DEPE-F_P21 FDR306 Danio rerio cDNA clone FDR306-P00038-BR_P21 5', mRNA sequence [EH592475]	-2.78831	0.000650039
NM_199752	Danio rerio RAB28, member RAS oncogene family (rab28), mRNA [NM_199752]	-2.78765	0.00078871
NM_131109	Danio rerio caudal type homeo box transcription factor 4 (cdx4), mRNA [NM_131109]	-2.78664	4.59103e-09
NM_001045316	Danio rerio family with sequence similarity 102, member B, a (fam102ba), mRNA [NM_001045316]	-2.78654	8.72936e-07
BC153610	Danio rerio zgc:77614, mRNA (cDNA clone MGC:174458 IMAGE:7000776), complete cds. [BC153610]	-2.7861	0.0185116
NM_205715	Danio rerio zgc:111878 (zgc:111878), mRNA [NM_205715]	-2.78537	0.0328248
NM_199914	Danio rerio MOB1, Mps One Binder kinase activator-like 1B (yeast) (mobkl1b), mRNA [NM_199914]	-2.78533	0.000822314
NM_001002059	Danio rerio lumican (lum), mRNA [NM_001002059]	-2.78417	4.78118e-06
NM_001014370	Danio rerio RNA binding motif protein 39b (rbm39b), mRNA [NM_001014370]	-2.78342	0.001887
NM_001003451	Danio rerio dual specificity phosphatase 2 (dusp2), mRNA [NM_001003451]	-2.78306	2.13382e-08
NM_001163923	Danio rerio collagen and calcium binding EGF domains 1 (ccbe1), mRNA [NM_001163923]	-2.78283	5.82766e-05
NM_001077166	Danio rerio zgc:153153 (zgc:153153), mRNA [NM_001077166]	-2.78255	0.0203844
NM_152967	Danio rerio inhibitor of DNA binding 3 (id3), mRNA [NM_152967]	-2.78162	1.01428e-07
NM_198876	Danio rerio UDP-GlcNAc:betaGal beta-1,3-N-acetylglucosaminyltransferase 5a (b3gnt5a), mRNA [NM_198876]	-2.7809	0.00365304
NM_001017598	Danio rerio sclerostin domain containing 1a (sostdc1a), mRNA [NM_001017598]	-2.78036	0.00021286
NM_001004530	Danio rerio si:ch211-217g15.2 (si:ch211-217g15.2), mRNA [NM_001004530]	-2.77899	3.94391e-05
NM_001160126	Danio rerio si:dkeyp-22b2.3 (si:dkeyp-22b2.3), mRNA [NM_001160126]	-2.77807	9.63661e-05
NM_213245	Danio rerio L-threonine dehydrogenase (tdh), mRNA [NM_213245]	-2.77746	0.00797643
NM_001004642	Danio rerio immunoglobulin-like domain containing receptor 1 (ildr1), mRNA [NM_001004642]	-2.77731	7.65278e-06
XM_001919380	Unknown	-2.7773	0.00679598
NM_001020778	Danio rerio protocadherin 1 gamma b 9 (pcdh1gb9), mRNA [NM_001020778]	-2.77728	0.00126527
CT610971	CT610971 ZF_mu Danio rerio cDNA clone ZF_mu_123j12 5', mRNA sequence [CT610971]	-2.77693	4.16984e-10
NM_205745	Danio rerio WD repeat and FYVE domain containing 2 (wdfy2), mRNA [NM_205745]	-2.77683	0.00883339
NM_001113622	Danio rerio serum/glucocorticoid regulated kinase 2a (sgk2a), mRNA [NM_001113622]	-2.7767	0.00158817
NM_175084	Danio rerio erythrocyte membrane protein band 4.1 (elliptocytosis 1, RH-linked) (epb41), mRNA [NM_175084]	-2.77639	0.00115117
NM_001113644	Danio rerio zgc:172101 (zgc:172101), mRNA [NM_001113644]	-2.77542	0.0161415
NM_001199766	Danio rerio metastasis associated in colon cancer 1 (macc1), mRNA [NM_001199766]	-2.77388	1.34984e-07
ENSDART00000082302	FinTRIM family protein Fragment [Source:UniProtKB/TrEMBL;Acc:B5WXW7] [ENSDART00000082302]	-2.77345	0.000821874
XM_680061	Rep: Chromosome 11 SCAF14979, whole genome shotgun sequence - Tetraodon nigroviridis (Green puffer), partial (9%) [TC430368]	-2.77314	0.00300325
XR_084498	Novel protein Fragment [Source:UniProtKB/TrEMBL;Acc:B0S504] [ENSDART00000114890]	-2.77242	0.000517435
NM_001020804	Danio rerio protocadherin 1 gamma 1 (pcdh1g1), mRNA [NM_001020804]	-2.77194	0.00225479
NM_001044342	Danio rerio Moloney leukemia virus 10, homolog, b.1 (mov10b.1), mRNA [NM_001044342]	-2.7713	0.000554961
BC095629	Danio rerio hypothetical protein LOC553450, mRNA (cDNA clone IMAGE:7291794), partial cds. [BC095629]	-2.77039	0.000582263
NM_001076587	Danio rerio zgc:153298 (zgc:153298), mRNA [NM_001076587]	-2.77026	7.04043e-06
NM_213412	Danio rerio RAD51-like 1 (S. cerevisiae) (rad51l1), mRNA [NM_213412]	-2.76958	0.0125784
XM_684944	PREDICTED: Danio rerio zinc finger protein 142 (znf142), mRNA [XM_684944]	-2.76951	0.00629842
NM_001089528	Danio rerio tumor protein p63 regulated 1 (tprg1), mRNA [NM_001089528]	-2.76922	0.00108115
NM_001100002	Danio rerio novel protein containing lectin C-type domains (LOC561255), mRNA [NM_001100002]	-2.76916	0.000200922
NM_001005981	Danio rerio kininogen 1 (kng1), mRNA [NM_001005981]	-2.769	0.00877439
ENSDART00000023674	Homeobox protein Hox-B9a (Hox-B9) [Source:UniProtKB/Swiss-Prot;Acc:Q9PWM2] [ENSDART00000023674]	-2.76857	1.86003e-09
BC124391	Danio rerio cDNA clone IMAGE:7288687. [BC124391]	-2.76849	2.54675e-06
NM_182968	Danio rerio collagen, type I, alpha 2 (col1a2), mRNA [NM_182968]	-2.76808	1.80871e-05
XR_084222	PREDICTED: Danio rerio mCG142610-like (LOC797482), miscRNA [XR_084222]	-2.76775	0.000182444
BC058054	Danio rerio hypothetical protein LOC402860, mRNA (cDNA clone IMAGE:3815424), partial cds. [BC058054]	-2.76752	0.00811804
EH493130	FDR107-P00027-DEPE-F_E02 FDR107 Danio rerio cDNA clone FDR107-P00027-BR_E02 5', mRNA sequence [EH493130]	-2.76744	0.000835363
TC395594	Rep: Zgc:113377 - Danio rerio (Zebrafish) (Brachydanio rerio), partial (86%) [TC395594]	-2.76653	0.00202768
NM_001110452	Danio rerio zgc:162320 (zgc:162320), mRNA [NM_001110452]	-2.76645	0.00858504
CK026154	AGENCOURT_16620330 NIH_ZGC_7 Danio rerio cDNA clone IMAGE:7055456 5', mRNA sequence [CK026154]	-2.76644	1.32902e-05
NM_131329	Danio rerio myosin, light polypeptide 7, regulatory (myl7), mRNA [NM_131329]	-2.76596	1.69214e-06
NM_198065	Danio rerio Thy-1 cell surface antigen (thy1), mRNA [NM_198065]	-2.76533	1.81897e-06
NM_001076556	Danio rerio solute carrier family 35, member F2 (slc35f2), mRNA [NM_001076556]	-2.76477	0.00168236
NM_001006041	Danio rerio CD151 molecule (cd151), mRNA [NM_001006041]	-2.76466	0.000533153
EU486162	Danio rerio bromodomain- and PHD finger-containing 1 mRNA, complete cds. [EU486162]	-2.76387	6.87673e-05
NM_001123261	Danio rerio si:dkeyp-110g5.4 (si:dkeyp-110g5.4), mRNA [NM_001123261]	-2.76342	0.00239184
CD053346	LITHZF000774 Zebrafish shield stage whole embryo cDNA library MPMGp637 Danio rerio cDNA clone MPMGp637B0726 5', mRNA sequence [CD053346]	-2.76327	0.000354526
EB960010	9455607 ZF35 Danio rerio cDNA clone 3383977, mRNA sequence [EB960010]	-2.7632	5.88928e-05
NM_001128336	Danio rerio si:ch73-237c6.4 (si:ch73-237c6.4), mRNA [NM_001128336]	-2.76242	3.95753e-06
NM_200105	Danio rerio akt interacting protein (aktip), mRNA [NM_200105]	-2.7623	0.00146935
NM_001030096	Danio rerio zgc:112355 (zgc:112355), mRNA [NM_001030096]	-2.76226	2.07239e-06
NM_001044870	Danio rerio si:dkey-42i9.6 (si:dkey-42i9.6), mRNA [NM_001044870]	-2.76225	2.16496e-05
BC128898	Danio rerio cDNA clone IMAGE:5915751. [BC128898]	-2.76209	6.16779e-10
NM_001077176	Danio rerio zgc:152951 (zgc:152951), mRNA [NM_001077176]	-2.7611	1.59399e-06
NM_001114460	Danio rerio zgc:175176 (zgc:175176), mRNA [NM_001114460]	-2.76094	0.00016106
EH548971	FDR202-P00036-DEPE-F_C16 FDR202 Danio rerio cDNA clone FDR202-P00036-BR_C16 5', mRNA sequence [EH548971]	-2.76088	0.00181625
NM_001013529	Danio rerio zgc:103568 (zgc:103568), mRNA [NM_001013529]	-2.76078	0.00280568
NM_131530	Danio rerio homeo box C6b (hoxc6b), mRNA [NM_131530]	-2.76043	2.10889e-08
NM_001003489	Danio rerio zgc:92479 (zgc:92479), mRNA [NM_001003489]	-2.76028	5.37702e-07
CK024775	AGENCOURT_16619129 NIH_ZGC_10 Danio rerio cDNA clone IMAGE:7050492 5', mRNA sequence [CK024775]	-2.75999	0.000520308
NM_001163366	Danio rerio degenerative spermatocyte homolog 2, lipid desaturase (Drosophila) (degs2), mRNA [NM_001163366]	-2.75998	2.18463e-06
BC164833	Danio rerio zgc:110319, mRNA (cDNA clone MGC:192008 IMAGE:100060317), complete cds. [BC164833]	-2.75914	0.000143637
NM_200757	Danio rerio secretogranin III (scg3), mRNA [NM_200757]	-2.75902	0.000396757
NM_001082831	Danio rerio si:dkey-114g7.4 (si:dkey-114g7.4), mRNA [NM_001082831]	-2.75901	0.00695859
NM_001007345	Danio rerio zgc:103488 (zgc:103488), mRNA [NM_001007345]	-2.75872	0.000249622
BC153561	Danio rerio im:6894100, mRNA (cDNA clone MGC:174310 IMAGE:8767606), complete cds. [BC153561]	-2.75845	9.72657e-07
NM_001039923	Danio rerio cell division cycle 42 like 2 (cdc42l2), mRNA [NM_001039923]	-2.7582	0.021698
NM_001005771	Danio rerio homeo box C8a (hoxc8a), mRNA [NM_001005771]	-2.7564	0.00138435
NM_131807	Danio rerio bcl2-like 1 (bcl2l1), nuclear gene encoding mitochondrial protein, mRNA [NM_131807]	-2.75639	0.00499776
NM_212565	Danio rerio dual specificity phosphatase 5 (dusp5), mRNA [NM_212565]	-2.75612	5.03507e-10
NM_173219	Danio rerio LIM domain only 1 (lmo1), mRNA [NM_173219]	-2.75609	3.87416e-06
NM_001048055	Danio rerio leukocyte cell-derived chemotaxin 2 like (lect2l), mRNA [NM_001048055]	-2.75533	3.6007e-05
NM_001130655	Danio rerio si:ch211-122l24.4 (si:ch211-122l24.4), mRNA [NM_001130655]	-2.75523	0.00349894
ENSDART00000065331	sal-like protein 4 [Source:RefSeq peptide;Acc:NP_001074078] [ENSDART00000065331]	-2.75523	8.7373e-07
NM_001100058	Danio rerio novel protein with Lectin C-type domains (LOC797092), mRNA [NM_001100058]	-2.75494	0.000352187
BC139515	vascular endothelial growth factor receptor 1 [Source:RefSeq peptide;Acc:NP_001014829] [ENSDART00000130446]	-2.75461	0.000116849
NM_001013531	Danio rerio CDC42 effector protein (Rho GTPase binding) 2 (cdc42ep2), mRNA [NM_001013531]	-2.75381	5.41905e-06
EH433137	Novel protein similar to vertebrate keratin family Fragment [Source:UniProtKB/TrEMBL;Acc:A8E7D1] [ENSDART00000063484]	-2.75275	0.00209894
NM_001122654	Danio rerio polypyrimidine tract binding protein 1b (ptbp1b), mRNA [NM_001122654]	-2.75143	3.57772e-06
NM_181498	Danio rerio troponin C type 1a (slow) (tnnc1a), mRNA [NM_181498]	-2.75079	0.00617716
NM_001128381	Danio rerio TNF receptor-associated factor 1 (traf1), mRNA [NM_001128381]	-2.75074	0.0234227
NM_001128747	Danio rerio Era G-protein-like 1 (E. coli) (eral1), mRNA [NM_001128747]	-2.75061	0.002134
NM_001083000	Danio rerio solute carrier family 43, member 1b (slc43a1b), mRNA [NM_001083000]	-2.75038	0.047814
ENSDART00000059245	glycoprotein hormones alpha chain [Source:RefSeq peptide;Acc:NP_991250] [ENSDART00000059245]	-2.74782	0.0018349
EH492691	FDR107-P00026-DEPE-F_A23 FDR107 Danio rerio cDNA clone FDR107-P00026-BR_A23 5', mRNA sequence [EH492691]	2.75125	0.0407923
NM_001115068	Danio rerio chemokine CXCL-C13c (LOC100003859), mRNA [NM_001115068]	2.7516	0.000495459
XM_001921739	deleted in liver cancer 1 [Source:HGNC Symbol;Acc:2897] [ENSDART00000109970]	2.75303	0.000357154
NM_001007432	Danio rerio galactokinase 2 (galk2), mRNA [NM_001007432]	2.75463	0.0292374
NM_001045248	Danio rerio ubiquitin specific peptidase 22 (usp22), mRNA [NM_001045248]	2.75483	6.02902e-09
CT684052	CT684052 ZF_mu Danio rerio cDNA clone ZF_mu_202b23 3', mRNA sequence [CT684052]	2.75534	8.90659e-08
NM_001044883	Danio rerio cystic fibrosis transmembrane conductance regulator, ATP-binding cassette (sub-family C, member 7) (cftr), mRNA [NM_001044883]	2.75558	0.0383411
XM_678008	Rep: StAR-related lipid transfer protein 13 (StARD13) (START domain- containing protein 13) (46H23.2) (Deleted in liver cancer protein 2) (Rho GTPase-activating protein). - Takifugu rubripes, partial (72%) [TC407913]	2.75731	0.0361705
NM_001082840	Danio rerio protein kinase, cAMP-dependent, catalytic, alpha, genome duplicate a (prkacaa), mRNA [NM_001082840]	2.75834	6.35752e-05
BC093155	Danio rerio zgc:122989, mRNA (cDNA clone IMAGE:7406765), partial cds. [BC093155]	2.75837	0.0420376
NM_001007304	Danio rerio zinc finger, MYND-type containing 12 (zymnd12), mRNA [NM_001007304]	2.75886	0.00722206
NM_001194928	Danio rerio WD repeat domain 33 (wdr33), transcript variant 1, mRNA [NM_001194928]	2.76016	9.69703e-05
NM_001018149	Danio rerio dihydropyrimidinase-like 5a (dpysl5a), mRNA [NM_001018149]	2.76034	3.24273e-05
NM_001077432	Danio rerio si:ch211-57i17.1 (si:ch211-57i17.1), mRNA [NM_001077432]	2.76073	1.6807e-06
NM_001128784	Danio rerio somatostatin 6 (sst6), mRNA [NM_001128784]	2.76121	6.53508e-09
BC083540	Danio rerio chimerin (chimaerin) 1, mRNA (cDNA clone MGC:92906 IMAGE:7119472), complete cds. [BC083540]	2.76207	0.00198899
NM_001077331	Danio rerio zgc:154125 (zgc:154125), mRNA [NM_001077331]	2.76318	0.0494536
NM_212793	Danio rerio zinc finger protein 385B (znf385b), mRNA [NM_212793]	2.76463	0.00839778
XM_002665800	PREDICTED: Danio rerio wu:fi04e12 (wu:fi04e12), partial mRNA [XM_002665800]	2.7655	0.000186746
XM_001337129	Unknown	2.76601	7.64529e-07
CR929621	WNK lysine deficient protein kinase 1 [Source:HGNC Symbol;Acc:14540] [ENSDART00000086631]	2.76725	0.000134798
NM_001076596	Danio rerio mitochondrial ribosomal protein S5 (mrps5), nuclear gene encoding mitochondrial protein, mRNA [NM_001076596]	2.76791	0.0309093
NM_201497	Danio rerio SH3-domain GRB2-like 1b (sh3gl1b), mRNA [NM_201497]	2.7682	7.80119e-06
NM_001076772	Danio rerio Kruppel-like factor 13 (klf13), mRNA [NM_001076772]	2.76956	0.0218392
XM_684324	Rep: Dysferlin (Dystrophy-associated fer-1-like protein) (Fer-1-like protein 1). - Takifugu rubripes, partial (87%) [TC436595]	2.77208	6.53547e-06
NM_212974	Danio rerio transducer of ERBB2, 1b (tob1b), mRNA [NM_212974]	2.77527	2.47317e-11
AF305890	Danio rerio adult stage even-skipped related 1 (evx1) mRNA, complete cds. [AF305890]	2.77548	0.0112337
CK140466	AGENCOURT_16886348 NCI_CGAP_ZEmb3 Danio rerio cDNA clone IMAGE:7058041 5', mRNA sequence [CK140466]	2.77608	0.00862566
ENSDART00000088624	Retinitis pigmentosa GTPase regulator protein 2 ORF15 [Source:UniProtKB/TrEMBL;Acc:D2X899] [ENSDART00000088624]	2.77662	0.000515379
NM_001043325	Danio rerio lysyl oxidase-like 1 (loxl1), mRNA [NM_001043325]	2.77701	5.81414e-07
ENSDART00000108942	Novel protein similar to human PGC-1-related estrogen receptor alpha coactivator (PERC) Fragment [Source:UniProtKB/TrEMBL;Acc:Q800H3] [ENSDART00000108942]	2.77733	8.99977e-08
XM_685077	Rep: Probable G-protein coupled receptor 75. - Takifugu rubripes, partial (94%) [TC409156]	2.77836	0.044693
XM_695633	Putative uncharacterized protein Fragment [Source:UniProtKB/TrEMBL;Acc:A7MC25] [ENSDART00000065933]	2.77893	0.000192373
NM_001083576	Danio rerio protein tyrosine phosphatase, receptor type, f, b (ptprfb), mRNA [NM_001083576]	2.77919	0.000337933
NM_001145561	Danio rerio si:ch73-131e21.7 (si:ch73-131e21.7), mRNA [NM_001145561]	2.77971	0.000218097
NM_001199724	Danio rerio tousled-like kinase 1a (tlk1a), mRNA [NM_001199724]	2.77986	1.89715e-05
NM_001115103	Danio rerio chemokine CCL-C25v (ccl-c25v), mRNA [NM_001115103]	2.78049	0.0462488
NM_001100043	Danio rerio sc:d0374 (sc:d0374), mRNA [NM_001100043]	2.78089	3.12607e-05
NM_001007352	Danio rerio ring finger protein 24 (rnf24), mRNA [NM_001007352]	2.78122	9.57983e-10
CT660654	CT660654 ZF_mu Danio rerio cDNA clone ZF_mu_120d01 3', mRNA sequence [CT660654]	2.78233	1.82378e-05
BC152568	Danio rerio cDNA clone IMAGE:7014878. [BC152568]	2.78256	1.91053e-05
BC122112	Novel protein similar to vertebrate erythrocyte membrane protein band 4.1 (Elliptocytosis 1, RH-linked) (EPB41) Fragment [Source:UniProtKB/TrEMBL;Acc:A5PN61] [ENSDART00000103810]	2.7866	1.27014e-08
NM_131735	Danio rerio slit (Drosophila) homolog 2 (slit2), mRNA [NM_131735]	2.78717	0.000237501
AW232069	fj13b04.x1 Zebrafish adult olfactory Danio rerio cDNA 3' similar to contains element MER29 repetitive element ;, mRNA sequence [AW232069]	2.78748	0.0495272
XM_001919087	PREDICTED: Danio rerio hypothetical LOC100002951 (LOC100002951), mRNA [XM_001919087]	2.78765	0.00370976
NM_001089382	Danio rerio si:dkey-30c15.5 (si:dkey-30c15.5), mRNA [NM_001089382]	2.7883	2.33395e-05
NM_200379	Danio rerio zgc:64119 (zgc:64119), mRNA [NM_200379]	2.78847	2.2743e-06
BC115123	hypothetical protein LOC494039 [Source:RefSeq peptide;Acc:NP_001008582] [ENSDART00000075469]	2.78884	0.00106807
NM_131292	Danio rerio collagen type II, alpha-1a (col2a1a), mRNA [NM_131292]	2.78884	0.000523782
NM_131452	Danio rerio ELAV (embryonic lethal, abnormal vision, Drosophila)-like 1 (Hu antigen R) (elavl1), mRNA [NM_131452]	2.79035	2.67708e-06
NM_212680	Danio rerio high mobility group AT-hook 2 (hmga2), mRNA [NM_212680]	2.79128	1.99792e-06
TC394467	Rep: Zgc:110372 - Danio rerio (Zebrafish) (Brachydanio rerio), partial (92%) [TC394467]	2.79193	0.00855404
XM_002665461	Novel NACHT domain containing protein Fragment [Source:UniProtKB/TrEMBL;Acc:B8K0E1] [ENSDART00000105991]	2.79202	0.00735003
NM_001077310	Danio rerio zgc:153102 (zgc:153102), mRNA [NM_001077310]	2.79704	0.000159161
ENSDART00000018737	Novel protein similar to vertebrate quaking homolog, KH domain RNA binding (Mouse) (QKI) Fragment [Source:UniProtKB/TrEMBL;Acc:B8JLF2] [ENSDART00000018737]	2.79734	0.0196104
NM_212908	Danio rerio zgc:77466 (zgc:77466), mRNA [NM_212908]	2.79778	0.0499149
NM_001077742	Danio rerio procollagen-lysine 1, 2-oxoglutarate 5-dioxygenase 1a (plod1a), mRNA [NM_001077742]	2.7981	1.0441e-09
NM_001100957	Danio rerio heat shock protein, alpha-crystallin-related, b8 (hspb8), mRNA [NM_001100957]	2.79854	2.10709e-07
BC095094	Histone-lysine N-methyltransferase EZH2 (EC 2.1.1.43)(Enhancer of zeste homolog 2) [Source:UniProtKB/Swiss-Prot;Acc:Q08BS4] [ENSDART00000024722]	2.79855	0.00127385
NM_001110010	Danio rerio plexin A1 (plxna1), mRNA [NM_001110010]	2.79921	0.00762491
XM_001919926	PREDICTED: Danio rerio extracellular matrix protein 2-like (LOC100151437), mRNA [XM_001919926]	2.79952	0.0101214
ENSDART00000075577	LIM domain only 7bNovel protein similar to H.sapiens LMO7, LIM domain 7 (LMO7, zgc:152922) ; [Source:UniProtKB/TrEMBL;Acc:Q0P4F5] [ENSDART00000075577]	2.79966	8.81794e-05
NM_199542	Danio rerio structural maintenance of chromosomes 2 (smc2), mRNA [NM_199542]	2.79979	0.0119068
XM_002663448	Rep: tetratricopeptide repeat domain 3 - Bos taurus, partial (9%) [TC408147]	2.79984	2.13804e-08
NM_001013572	Danio rerio si:dkeyp-34c12.1 (si:dkeyp-34c12.1), transcript variant 1, mRNA [NM_001013572]	2.80132	0.00907743
NM_001122857	Danio rerio DAB2 interacting protein (dab2ip), mRNA [NM_001122857]	2.8016	7.36288e-09
NM_001130608	Danio rerio sine oculis homeobox homolog 9 (six9), mRNA [NM_001130608]	2.80179	4.33815e-06
NM_001123389	Danio rerio bromodomain containing 3a (brd3a), mRNA [NM_001123389]	2.80188	2.4049e-08
BC124698	Danio rerio cDNA clone IMAGE:7426818. [BC124698]	2.80207	1.26206e-09
NM_205652	Danio rerio zgc:77390 (zgc:77390), mRNA [NM_205652]	2.80262	0.0457417
BC115075	LOC560667 protein Fragment [Source:UniProtKB/TrEMBL;Acc:Q4V8W4] [ENSDART00000066759]	2.80306	5.33799e-07
NM_001007378	Danio rerio PTC7 protein phosphatase homolog (S. cerevisiae) (pptc7), mRNA [NM_001007378]	2.80534	5.46634e-06
NM_001089409	Danio rerio zgc:158364 (zgc:158364), mRNA [NM_001089409]	2.8057	2.99922e-07
ENSDART00000103481	Fbln2 protein Fragment [Source:UniProtKB/TrEMBL;Acc:Q5BLE3] [ENSDART00000103481]	2.80753	0.00468558
XM_679527	PREDICTED: Danio rerio lysine (K)-specific demethylase 6B, a (kdm6ba), mRNA [XM_679527]	2.80871	0.000157786
NM_001080602	Danio rerio early B-cell factor 3 (ebf3), mRNA [NM_001080602]	2.80943	2.76103e-06
CA975668	AGENCOURT_11066685 NCI_CGAP_ZKid1 Danio rerio cDNA clone IMAGE:6806144 5', mRNA sequence [CA975668]	2.81001	0.0039274
NM_001184954	Danio rerio collagen type XI alpha-1b (col11a1b), mRNA [NM_001184954]	2.8101	0.000182425
XM_680348	Unknown	2.81135	0.0215122
XM_001920851	AE binding protein 1 [Source:HGNC Symbol;Acc:303] [ENSDART00000126440]	2.81146	0.000586414
NM_001100032	Danio rerio si:dkey-151c10.1 (si:dkey-151c10.1), mRNA [NM_001100032]	2.81153	2.06167e-06
NM_198815	Danio rerio stearoyl-CoA desaturase (delta-9-desaturase) (scd), mRNA [NM_198815]	2.8131	0.00180767
NM_001033595	Danio rerio heterogeneous nuclear ribonucleoprotein U (hnrnpu), transcript variant 2, mRNA [NM_001033595]	2.81369	1.46169e-05
ENSDART00000125433		2.81418	1.02804e-06
NM_199706	Danio rerio glycerol-3-phosphate dehydrogenase 1b (gpd1b), mRNA [NM_199706]	2.81431	4.09391e-09
XM_001332516	Rep: Chromosome undetermined SCAF6166, whole genome shotgun sequence - Tetraodon nigroviridis (Green puffer), partial (44%) [TC411678]	2.81608	0.0393838
NM_194407	Danio rerio phospholipase C, gamma 1 (plcg1), mRNA [NM_194407]	2.81682	2.66896e-05
NM_001195407	Danio rerio teashirt zinc finger homeobox 3b (tshz3b), mRNA [NM_001195407]	2.82015	1.48727e-08
XM_688989	Unknown	2.82062	0.00697626
NM_213317	Danio rerio RNA binding motif protein 4.3 (rbm4.3), mRNA [NM_213317]	2.82073	0.00072806
NM_001005395	Danio rerio upstream binding transcription factor, RNA polymerase I (ubtf), mRNA [NM_001005395]	2.82139	0.000240719
NM_001123254	Danio rerio novel nacht domain containing protein (LOC560232), mRNA [NM_001123254]	2.82315	0.0185358
NM_001024409	Danio rerio cathepsin S, b.1 (ctssb.1), mRNA [NM_001024409]	2.82448	1.05973e-05
NM_131736	Danio rerio slit (Drosophila) homolog 3 (slit3), mRNA [NM_131736]	2.82526	1.8474e-08
NM_201326	Danio rerio heat shock protein 9 (hspa9), nuclear gene encoding mitochondrial protein, mRNA [NM_201326]	2.82631	3.45997e-11
NM_001097584	Danio rerio suppressor of Ty 16 homolog (supt16h), mRNA [NM_001097584]	2.82821	0.00814922
NM_001045013	Danio rerio chromatin assembly factor 1, subunit A (p150) (chaf1a), mRNA [NM_001045013]	2.8306	3.27356e-11
CK707508	ZF101-P00016-DEPE-R_N02 GISZF101 Danio rerio cDNA clone IMAGE:7140484 3', mRNA sequence [CK707508]	2.83116	1.84737e-05
ENSDART00000105939	SLAM family member [Source:RefSeq peptide;Acc:NP_001107957] [ENSDART00000105939]	2.8318	0.00289275
NM_001015062	Danio rerio myocilin (myoc), mRNA [NM_001015062]	2.83304	0.000376063
XM_002666846	WNK lysine deficient protein kinase 1 [Source:HGNC Symbol;Acc:14540] [ENSDART00000086631]	2.83402	0.0127042
XM_689171	Rep: Chromosome 8 SCAF13616, whole genome shotgun sequence - Tetraodon nigroviridis (Green puffer), partial (63%) [TC387722]	2.83405	1.30086e-05
NM_001130610	Danio rerio retinoblastoma-like 1 (p107) (rbl1), mRNA [NM_001130610]	2.83427	2.86077e-06
NM_199523	Danio rerio uncoupling protein 1 (ucp1), nuclear gene encoding mitochondrial protein, mRNA [NM_199523]	2.83447	0.0134683
AI878584	fc62b09.x1 Zebrafish WashU MPIMG EST Danio rerio cDNA clone IMAGE:3725945 3', mRNA sequence [AI878584]	2.83536	2.19373e-05
XM_687940	histone cluster 1, H4-like [Source:RefSeq peptide;Acc:NP_001092231] [ENSDART00000128059]	2.83557	1.26928e-07
XM_001922139	Putative spalt protein Fragment [Source:UniProtKB/TrEMBL;Acc:Q9DGH2] [ENSDART00000113815]	2.83682	0.00475428
NM_001030073	Danio rerio solute carrier family 6 (neurotransmitter transporter, glycine), member 9 (slc6a9), mRNA [NM_001030073]	2.8373	0.000317002
NM_205728	Danio rerio GLI-Kruppel family member GLI3 (gli3), mRNA [NM_205728]	2.84001	1.91039e-08
NM_001006070	Danio rerio dehydrogenase/reductase (SDR family) member 3b (dhrs3b), mRNA [NM_001006070]	2.84065	8.63384e-10
NM_001089569	Danio rerio zgc:163040 (zgc:163040), mRNA [NM_001089569]	2.84072	1.70753e-08
NM_001030183	Danio rerio period homolog 1a (Drosophila) (per1a), mRNA [NM_001030183]	2.84364	0.000362
NM_001006661	Danio rerio si:busm1-142b24.1 (si:busm1-142b24.1), mRNA [NM_001006661]	2.84425	0.00144514
NM_001114476	Danio rerio MAP/microtubule affinity-regulating kinase 1 (mark1), mRNA [NM_001114476]	2.84426	1.57075e-08
XR_084319	GRB10 interacting GYF protein 1 [Source:HGNC Symbol;Acc:9126] [ENSDART00000109070]	2.84603	0.000220497
BC129490	LOC566059 protein Fragment [Source:UniProtKB/TrEMBL;Acc:A1L2E9] [ENSDART00000092319]	2.84646	0.0468254
XM_001334530	PREDICTED: Danio rerio RETRotransposon-like family member (retr-1)-like (LOC794571), mRNA [XM_001334530]	2.84747	0.0207165
AI641642	fc17h04.x1 Zebrafish WashU MPIMG EST Danio rerio cDNA clone IMAGE:3721687 3', mRNA sequence [AI641642]	2.84813	0.001028
NM_001044311	Danio rerio taxilin gamma (txlng), mRNA [NM_001044311]	2.84866	1.81704e-05
BC134900	LOC555922 protein Fragment [Source:UniProtKB/TrEMBL;Acc:A4QN54] [ENSDART00000112711]	2.84891	0.00331034
NM_001113630	Danio rerio zgc:173544 (zgc:173544), mRNA [NM_001113630]	2.85162	0.0119361
XM_002663329	Novel protein Fragment [Source:UniProtKB/TrEMBL;Acc:B0V3M3] [ENSDART00000113847]	2.85295	9.10019e-05
CT651415	CT651415 ZF_mu Danio rerio cDNA clone ZF_mu_158h14 3', mRNA sequence [CT651415]	2.8545	1.7804e-07
BC065983	Danio rerio vang-like 2 (van gogh, Drosophila), mRNA (cDNA clone MGC:76845 IMAGE:6971308), complete cds. [BC065983]	2.85595	2.92698e-07
NM_131500	Danio rerio wingless-type MMTV integration site family, member 4b (wnt4b), mRNA [NM_131500]	2.85678	6.22551e-07
EE712074	AGENCOURT_90003091 NIH_ZGC_29 Danio rerio cDNA clone IMAGE:8806968 5', mRNA sequence [EE712074]	2.85713	1.62627e-05
NM_212822	Danio rerio phosphoinositide-3-kinase, regulatory subunit, polypeptide 2 (pik3r2), mRNA [NM_212822]	2.85919	0.000995799
NM_001045384	Danio rerio coiled-coil domain containing 85C, a (ccdc85ca), mRNA [NM_001045384]	2.86153	0.00757781
NM_200638	Danio rerio complement component 6 (c6), mRNA [NM_200638]	2.86314	7.20162e-08
BC155095	Danio rerio ribosomal protein L15, mRNA (cDNA clone MGC:171907 IMAGE:7410324), complete cds. [BC155095]	2.86535	3.00927e-10
BQ264385	faa22g07.x1 Sugano SJD adult male Danio rerio cDNA clone IMAGE:5913420 3', mRNA sequence [BQ264385]	2.86694	0.041821
NM_001045113	Danio rerio si:dkey-231l1.3 (si:dkey-231l1.3), mRNA [NM_001045113]	2.86732	5.10854e-06
NM_001004645	Danio rerio leucine carboxyl methyltransferase 1 (lcmt1), mRNA [NM_001004645]	2.86743	0.00757557
NM_200802	Danio rerio clusterin (complement lysis inhibitor, SP-40,40, sulfated glycoprotein 2, testosterone-repressed prostate message 2, apolipoprotein J) (clu), mRNA [NM_200802]	2.87345	2.07787e-05
NM_152959	Danio rerio estrogen receptor 1 (esr1), mRNA [NM_152959]	2.87504	0.000180992
CN513336	AGENCOURT_22431515 NIH_ZGC_7 Danio rerio cDNA clone IMAGE:7269880 5', mRNA sequence [CN513336]	2.87599	0.00183943
NM_001017722	Danio rerio dual specificity phosphatase 11 (RNA/RNP complex 1-interacting) (dusp11), mRNA [NM_001017722]	2.87748	0.00376915
AI878780	fc66e05.x1 Zebrafish WashU MPIMG EST Danio rerio cDNA clone IMAGE:3726368 3', mRNA sequence [AI878780]	2.8776	0.000237345
BC122285	copper-transporting ATPase 1 [Source:RefSeq peptide;Acc:NP_001036185] [ENSDART00000128097]	2.88088	0.0146454
NM_131561	Danio rerio axin 2 (conductin, axil) (axin2), mRNA [NM_131561]	2.8815	0.00925158
XM_694354	Novel protein similar to vertebrate tet oncogene family member 3 (TET3) Fragment [Source:UniProtKB/TrEMBL;Acc:B8A699] [ENSDART00000109642]	2.88239	0.0282535
NM_001045303	Danio rerio tripartite motif containing 109 (trim109), mRNA [NM_001045303]	2.88311	0.000291245
NM_131685	Danio rerio ATPase, Na+/K+ transporting, alpha 3b polypeptide (atp1a3b), mRNA [NM_131685]	2.88345	4.59369e-10
NM_001113483	Danio rerio Kruppel-like transcription factor 4a (klf4a), mRNA [NM_001113483]	2.88437	0.000388919
BC045312	Danio rerio apoptotic chromatin condensation inducer 1b, mRNA (cDNA clone IMAGE:2601128). [BC045312]	2.89055	1.24763e-09
CA469860	AGENCOURT_10667457 NCI_CGAP_ZEmb2 Danio rerio cDNA clone IMAGE:6788826 5', mRNA sequence [CA469860]	2.89325	0.0401727
AI721552	fc29b05.x1 Zebrafish WashU MPIMG EST Danio rerio cDNA clone IMAGE:3722769 3', mRNA sequence [AI721552]	2.89649	2.69118e-09
NM_199886	Danio rerio elastase 2 like (ela2l), mRNA [NM_199886]	2.8967	1.29765e-05
NM_207098	Danio rerio zinc finger CCCH-type containing 10 (zc3h10), mRNA [NM_207098]	2.90208	0.00504931
CF549987	AGENCOURT_15605587 NIH_ZGC_4 Danio rerio cDNA clone IMAGE:7014082 5', mRNA sequence [CF549987]	2.90301	0.0309619
BC091899	Danio rerio cDNA clone IMAGE:7147860. [BC091899]	2.90332	0.000340162
NM_001114668	Danio rerio gonadal somatic cell derived factor [ Danio rerio ] (gsdf), mRNA [NM_001114668]	2.90531	1.76443e-08
BC067706	Danio rerio hypothetical protein LOC407678, mRNA (cDNA clone IMAGE:6962871), partial cds. [BC067706]	2.90689	1.94369e-08
BC098870	RNA binding motif protein 6 [Source:HGNC Symbol;Acc:9903] [ENSDART00000097273]	2.90737	0.0033182
ENSDART00000111029	Heparan sulfate proteoglycan 2 domain V/endorepellin Fragment [Source:UniProtKB/TrEMBL;Acc:B0LVF1] [ENSDART00000111029]	2.90801	8.67938e-06
XM_001919999	PREDICTED: Danio rerio zinc finger protein 551-like (LOC100150480), mRNA [XM_001919999]	2.90827	0.00730869
NM_207052	Danio rerio midnolin (midn), mRNA [NM_207052]	2.90867	0.000212468
NM_205580	Danio rerio v-mos Moloney murine sarcoma viral oncogene homolog (mos), mRNA [NM_205580]	2.91601	2.05039e-05
BE201653	fk96e01.x1 Zebrafish Research Genetics C32 fin Danio rerio cDNA 3', mRNA sequence [BE201653]	2.91807	4.67088e-11
NM_001098760	Danio rerio mitochondrial E3 ubiquitin ligase 1b (mul1b), nuclear gene encoding mitochondrial protein, mRNA [NM_001098760]	2.91815	0.00107131
NM_001080200	Danio rerio zgc:158450 (zgc:158450), mRNA [NM_001080200]	2.91839	1.30291e-05
NM_001144048	Danio rerio similar to Tripartite motif-containing protein 35 (Hemopoietic lineage switch protein 5) (LOC566050), mRNA [NM_001144048]	2.92092	0.0254873
NM_001077370	Danio rerio protein kinase, cAMP-dependent, regulatory, type II, alpha A (prkar2aa), mRNA [NM_001077370]	2.92189	0.000877492
XM_690325	Novel protein similar to human and mouse pappalysin 2 (PAPPA2) Fragment [Source:UniProtKB/TrEMBL;Acc:B0UY77] [ENSDART00000111730]	2.92252	2.13671e-05
NM_001166255	Danio rerio calmodulin regulated spectrin-associated protein 1a (camsap1a), mRNA [NM_001166255]	2.92364	0.0259947
AW203003	fj05c06.x1 Zebrafish adult olfactory Danio rerio cDNA 3', mRNA sequence [AW203003]	2.92723	5.36351e-07
CT661434	CT661434 ZF_mu Danio rerio cDNA clone ZF_mu_126n19 3', mRNA sequence [CT661434]	2.93522	3.6622e-08
NM_001128298	Danio rerio zgc:173506 (zgc:173506), mRNA [NM_001128298]	2.93887	0.000366201
CN176860	AGENCOURT_21026356 NIH_ZGC_17 Danio rerio cDNA clone IMAGE:7234705 5', mRNA sequence [CN176860]	2.94254	9.49961e-05
NM_001005998	Danio rerio zgc:101560 (zgc:101560), mRNA [NM_001005998]	2.94446	0.00132858
BC092722	LOC553360 protein Fragment [Source:UniProtKB/TrEMBL;Acc:Q568T9] [ENSDART00000051904]	2.94514	0.00129013
NM_001007410	Danio rerio YTH domain containing 1 (ythdc1), mRNA [NM_001007410]	2.94823	0.010261
NM_212865	Danio rerio RNA binding motif protein 24a (rbm24a), mRNA [NM_212865]	2.95019	0.000230795
NM_001044975	Danio rerio si:dkeyp-66g8.1 (si:dkeyp-66g8.1), mRNA [NM_001044975]	2.95684	0.00261314
NM_001039971	Danio rerio solute carrier family 25, member 37 (slc25a37), nuclear gene encoding mitochondrial protein, mRNA [NM_001039971]	2.95834	0.00300928
NM_213176	Danio rerio regulator of chromosome condensation 2 (rcc2), mRNA [NM_213176]	2.95899	8.29762e-06
NM_001077577	Danio rerio zgc:153498 (zgc:153498), mRNA [NM_001077577]	2.96117	0.000144261
XM_689906	PREDICTED: Danio rerio protein serine kinase H2-like (LOC566628), mRNA [XM_689906]	2.96162	0.00100468
NM_001077531	Danio rerio sarcalumenin (srl), mRNA [NM_001077531]	2.96343	0.00271965
EB896197	Novel protein similar to human non-muscle myosin, heavy polypeptide 10 (MYH10) Fragment [Source:UniProtKB/TrEMBL;Acc:Q7T023] [ENSDART00000046359]	2.96371	0.000223529
NM_001110374	Danio rerio zgc:171630 (zgc:171630), mRNA [NM_001110374]	2.96527	0.000493073
NM_200364	Danio rerio hydroxysteroid (17-beta) dehydrogenase 3 (hsd17b3), mRNA [NM_200364]	2.96905	0.00012531
NM_194387	Danio rerio signal transducer and activator of transcription 5.1 (stat5.1), mRNA [NM_194387]	2.96955	0.00241764
XM_002667004	GTPase, IMAP family member 8 [Source:HGNC Symbol;Acc:21792] [ENSDART00000121663]	2.97063	0.0151311
NM_213275	Danio rerio vestigial like 4 (Drosophila) (vgll4), mRNA [NM_213275]	2.97138	0.0139017
NM_001123230	Danio rerio collagen, type IV, alpha 5 (Alport syndrome) (col4a5), mRNA [NM_001123230]	2.97232	4.97132e-05
AI588440	fc02a10.x1 Zebrafish WashU MPIMG EST Danio rerio cDNA clone IMAGE:3720186 3', mRNA sequence [AI588440]	2.97242	6.77056e-06
NM_001077458	Danio rerio zgc:153597 (zgc:153597), mRNA [NM_001077458]	2.97465	9.71686e-06
NM_213364	Danio rerio procollagen-proline, 2-oxoglutarate 4-dioxygenase (proline 4-hydroxylase), beta polypeptide (p4hb), mRNA [NM_213364]	2.97539	6.1194e-07
AL924928	AL924928 PJR-Z1+Z2 Danio rerio cDNA clone 147-H10-2, mRNA sequence [AL924928]	2.97604	0.027889
NM_001004601	Danio rerio nuclear casein kinase and cyclin-dependent kinase substrate 1a (nucks1a), mRNA [NM_001004601]	2.98063	2.25824e-07
ENSDART00000124124	TGFB-induced factor homeobox 2-like, X-linked [Source:HGNC Symbol;Acc:18570] [ENSDART00000124124]	2.98241	0.00686452
NM_001080598	Danio rerio actin binding LIM protein family, member 3 (ablim3), mRNA [NM_001080598]	2.98983	4.15177e-05
NM_001102628	Danio rerio zgc:171670 (zgc:171670), mRNA [NM_001102628]	2.99448	1.46005e-09
NM_001128776	Danio rerio zgc:194578 (zgc:194578), mRNA [NM_001128776]	2.99516	0.000272413
NM_001100057	Danio rerio putative ATP-dependent RNA helicase DHX33-like (LOC796505), mRNA [NM_001100057]	2.99753	0.000501365
BC154833	Danio rerio cDNA clone IMAGE:7061170. [BC154833]	2.99998	1.2928e-09
NM_131643	Danio rerio SRY-box containing gene 9a (sox9a), mRNA [NM_131643]	3.00342	0.00455268
NM_001077369	Danio rerio coiled-coil domain containing 151 (ccdc151), mRNA [NM_001077369]	3.00476	0.000446843
NM_001111281	Danio rerio bromodomain containing 4 (brd4), mRNA [NM_001111281]	3.00766	3.0447e-07
NM_001128778	Danio rerio zgc:194678 (zgc:194678), mRNA [NM_001128778]	3.01145	0.00827969
ENSDART00000034313	growth arrest-specific 2-like	3.0115	0.00668994
AI964248	EST269362 zebrafish T0315, Steve Ekker Danio rerio cDNA clone RZBDA40, mRNA sequence [AI964248]	3.0122	0.030978
NM_001033095	Danio rerio vestigial like 2b (vgll2b), mRNA [NM_001033095]	3.01856	4.2711e-08
NM_001044897	Danio rerio vitellogenin 1 (vtg1), mRNA [NM_001044897]	3.02002	0.000612478
NM_131128	Danio rerio apolipoprotein A-I (apoa1), mRNA [NM_131128]	3.02236	0.000481472
BC107512	Novel protein similar to vertebrate PHD finger protein 3 (PHF3) [Source:UniProtKB/TrEMBL;Acc:B8A483] [ENSDART00000126902]	3.0282	1.45159e-07
NM_213196	Danio rerio zgc:77836 (zgc:77836), mRNA [NM_213196]	3.03162	0.0156253
BQ169313	STR00261 segmentation stage cDNA library Danio rerio cDNA clone CB225 3', mRNA sequence [BQ169313]	3.0329	9.69546e-10
ENSDART00000083308	Receptor protein-tyrosine phosphatase sigma Fragment [Source:UniProtKB/TrEMBL;Acc:Q90YJ4] [ENSDART00000083308]	3.03508	9.70515e-07
XM_001921600	Novel protein similar to vertebrate mitogen-activated protein kinase kinase kinase kinase 3 (MAP4K3) Fragment [Source:UniProtKB/TrEMBL;Acc:Q1LYC1] [ENSDART00000093004]	3.03617	0.000245567
BC142784	Danio rerio cDNA clone IMAGE:7012869. [BC142784]	3.0399	2.09007e-06
NM_131879	Danio rerio cytochrome P450, family 1, subfamily A (cyp1a), mRNA [NM_131879]	3.04102	9.28263e-10
NM_001083015	Danio rerio ArfGAP with coiled-coil, ankyrin repeat and PH domains 3b (acap3b), mRNA [NM_001083015]	3.04643	0.00105553
CT673465	CT673465 ZF_mu Danio rerio cDNA clone ZF_mu_151l08 5', mRNA sequence [CT673465]	3.04662	4.97781e-05
XM_682097	PREDICTED: Danio rerio wu:fq17c05 (wu:fq17c05), mRNA [XM_682097]	3.05579	0.000451104
NM_199219	Danio rerio E74-like factor 2b (ets domain transcription factor) (elf2b), mRNA [NM_199219]	3.05585	3.56047e-05
NM_001017358	Danio rerio zgc:162040 (zgc:162040), mRNA [NM_001017358]	3.05669	4.73334e-06
NM_212599	Danio rerio interleukin enhancer binding factor 3b (ilf3b), mRNA [NM_212599]	3.05876	9.55221e-06
TC455067	Rep: Protein CG1 (F18). - Canis familiaris, partial (12%) [TC455067]	3.05893	0.0104545
NM_001128231	Danio rerio LIM domain only 7a (lmo7a), mRNA [NM_001128231]	3.06216	0.00880178
NM_001111093	Danio rerio zgc:158620 (zgc:158620), mRNA [NM_001111093]	3.06653	0.000444494
NM_001167954	Danio rerio ATPase, H+ transporting, V1 subunit D (atp6v1d), mRNA [NM_001167954]	3.07154	1.27069e-06
NM_201485	Danio rerio RAB5A, member RAS oncogene family, a (rab5aa), mRNA [NM_201485]	3.07686	0.000106572
NM_200695	Danio rerio zgc:73056 (zgc:73056), mRNA [NM_200695]	3.07849	0.00539596
NM_001002042	Danio rerio MYB binding protein (P160) 1a (mybbp1a), mRNA [NM_001002042]	3.08645	2.7204e-06
NM_001098192	Danio rerio golgi integral membrane protein 4a (golim4a), mRNA [NM_001098192]	3.08722	0.00202817
NM_001126432	Danio rerio inositol polyphosphate-5-phosphatase F (inpp5f), mRNA [NM_001126432]	3.08944	0.0229074
NM_001110526	Danio rerio serum response factor (srf), mRNA [NM_001110526]	3.09004	8.27368e-08
XM_689511	PREDICTED: Danio rerio Solute carrier family 41 member 2-like (LOC566242), mRNA [XM_689511]	3.09255	5.54115e-05
EG577093	AGENCOURT_88026708 NIH_ZGC_34 Danio rerio cDNA clone IMAGE:8751417 5', mRNA sequence [EG577093]	3.09297	0.00482096
BC115310	Danio rerio cDNA clone IMAGE:7991094. [BC115310]	3.0959	0.0233266
NM_001040369	Danio rerio tumor necrosis factor receptor superfamily, member 9a (tnfrsf9a), mRNA [NM_001040369]	3.09814	1.02153e-07
XM_689032	Novel protein similar to vertebrate interferon induced with helicase C domain 1 (IFIH1) Fragment [Source:UniProtKB/TrEMBL;Acc:B0R1C5] [ENSDART00000003913]	3.09828	0.00331862
NM_001014365	Danio rerio eyes absent homolog 4 (Drosophila) (eya4), mRNA [NM_001014365]	3.1016	0.0191281
XM_683812	Uncharacterized protein C14orf43 [Source:UniProtKB/Swiss-Prot;Acc:Q6PJG2] [ENSDART00000075978]	3.10192	1.94592e-06
NM_001004680	Danio rerio zgc:103594 (zgc:103594), mRNA [NM_001004680]	3.10568	7.41541e-07
AI667115	fc37g11.x1 Zebrafish WashU MPIMG EST Danio rerio cDNA clone IMAGE:3723620 3', mRNA sequence [AI667115]	3.10693	5.53536e-06
NM_001166323	Danio rerio si:ch211-244a23.1 (si:ch211-244a23.1), transcript variant 2, mRNA [NM_001166323]	3.1114	0.00598566
ENSDART00000114655	beaded filament structural protein 1, filensin [Source:HGNC Symbol;Acc:1040] [ENSDART00000114655]	3.11337	0.0016621
XM_002667258	Rep: Leucine-rich repeat transmembrane neuronal protein 4 precursor. - Takifugu rubripes, partial (83%) [TC382095]	3.11399	0.0105153
NM_173259	Danio rerio scavenger receptor class B, member 2 (scarb2), mRNA [NM_173259]	3.11588	4.26628e-10
NM_001104940	Danio rerio si:ch211-175l6.9 (si:ch211-175l6.9), mRNA [NM_001104940]	3.11782	0.00648141
NM_182872	Danio rerio tissue factor pathway inhibitor a (tfpia), mRNA [NM_182872]	3.11839	8.28667e-05
NM_001083855	Danio rerio nexilin (F actin binding protein) (nexn), mRNA [NM_001083855]	3.11935	4.07804e-05
NM_001080589	Danio rerio heparan sulfate (glucosamine) 3-O-sulfotransferase 4 (hs3st4), mRNA [NM_001080589]	3.12175	0.0301943
NM_001082838	Danio rerio ubiquitin associated protein 2 (ubap2), mRNA [NM_001082838]	3.12381	5.99489e-08
NM_001102623	Danio rerio zgc:171929 (zgc:171929), mRNA [NM_001102623]	3.12456	0.00201812
NM_001114554	Danio rerio suppressor of cytokine signaling 8 (socs8), mRNA [NM_001114554]	3.12866	4.3568e-08
NM_001042701	Danio rerio Fas ligand (TNF superfamily, member 6) (faslg), mRNA [NM_001042701]	3.13347	6.1806e-06
NM_131516	Danio rerio parvalbumin 2 (pvalb2), mRNA [NM_131516]	3.13679	7.10342e-12
NM_214692	Danio rerio membrane protein, palmitoylated 1 (mpp1), mRNA [NM_214692]	3.14286	0.000472854
NM_200813	Danio rerio carbonic anhydrase VII (ca7), mRNA [NM_200813]	3.14496	7.03703e-06
NM_001110125	Danio rerio si:dkey-257i7.3 (si:dkey-257i7.3), mRNA [NM_001110125]	3.1514	0.00130267
XM_001340889	PREDICTED: Danio rerio myosin-XVI-like (LOC100000797), mRNA [XM_001340889]	3.15812	3.87127e-05
NM_152953	Danio rerio cytochrome P450, subfamily XIA, polypeptide 1 (cyp11a1), nuclear gene encoding mitochondrial protein, mRNA [NM_152953]	3.16145	5.75465e-06
BC154753	Danio rerio zgc:113096, mRNA (cDNA clone MGC:173719 IMAGE:7226752), complete cds. [BC154753]	3.16799	0.00272071
BC154173	zinc finger protein 37 homolog (mouse) [Source:HGNC Symbol;Acc:12863] [ENSDART00000128130]	3.17115	0.00409168
ENSDART00000123311	isthmin 2 homolog (zebrafish) [Source:HGNC Symbol;Acc:23176] [ENSDART00000123311]	3.17228	2.78184e-06
NM_001017705	Danio rerio proline rich 15-like b (prr15lb), mRNA [NM_001017705]	3.17365	2.68229e-07
NM_201003	Danio rerio upstream binding transcription factor, like (ubtfl), mRNA [NM_201003]	3.17718	0.00333142
NM_001045030	Danio rerio protogenin homolog a (Gallus gallus) (prtga), mRNA [NM_001045030]	3.18573	0.000151346
NM_201465	Danio rerio calreticulin like (calrl), mRNA [NM_201465]	3.18983	6.56703e-09
XR_084231	PREDICTED: Danio rerio beta-chimaerin-like (LOC100006233), miscRNA [XR_084231]	3.19435	3.33269e-05
XM_693013	PREDICTED: Danio rerio tripartite motif protein 21-like (LOC569616), mRNA [XM_693013]	3.19464	0.000586138
NM_001030062	Danio rerio apolipoprotein B, like (apobl), mRNA [NM_001030062]	3.19545	5.47301e-05
NM_182860	Danio rerio mutS homolog 6 (E. coli) (msh6), mRNA [NM_182860]	3.19575	0.00530101
NM_200546	Danio rerio proteasome (prosome, macropain) 26S subunit, non-ATPase, 2 (psmd2), mRNA [NM_200546]	3.19782	0.000654892
NM_001017761	Danio rerio RAB3A, member RAS oncogene family, b (rab3ab), mRNA [NM_001017761]	3.19844	0.00112844
NM_001014310	Danio rerio solute carrier family 47, member 1 (slc47a1), mRNA [NM_001014310]	3.19932	0.000127655
XM_679447	Unknown	3.20362	0.0219314
NM_001030207	Danio rerio elastin microfibril interfacer 1a (emilin1a), mRNA [NM_001030207]	3.20547	4.97094e-05
NM_001159921	Danio rerio transmembrane protein 55B-B (tmem55bb), mRNA [NM_001159921]	3.21475	0.0126336
XM_002666856	Novel protein similar to vertebrate USP6 N-terminal like (USP6NL) Fragment [Source:UniProtKB/TrEMBL;Acc:B8A4E0] [ENSDART00000067200]	3.21796	0.00354869
AI883979	fc68e03.x1 Zebrafish WashU MPIMG EST Danio rerio cDNA clone IMAGE:3726556 3' similar to contains element MER22 repetitive element ;, mRNA sequence [AI883979]	3.22129	7.36349e-09
NM_001130673	Danio rerio zgc:194906 (zgc:194906), mRNA [NM_001130673]	3.22494	0.00674979
NM_001030072	Danio rerio fibromodulin a (fmoda), mRNA [NM_001030072]	3.22833	7.4208e-10
BC095727	Danio rerio cell death-inducing DFFA-like effector b, mRNA (cDNA clone IMAGE:7248397), partial cds. [BC095727]	3.24017	0.0123663
NM_001161600	Danio rerio plexin b2a (plxnb2a), mRNA [NM_001161600]	3.244	5.98995e-05
NM_001145684	Danio rerio LOXL3 protein (loxl3), mRNA [NM_001145684]	3.24502	0.000125134
AI667537	fc41e07.x1 Zebrafish WashU MPIMG EST Danio rerio cDNA clone IMAGE:3723972 3', mRNA sequence [AI667537]	3.24697	0.000167621
NM_001162502	Danio rerio non-SMC condensin I complex, subunit D2 (ncapd2), mRNA [NM_001162502]	3.24789	0.00178882
NM_001045317	Danio rerio zgc:136844 (zgc:136844), mRNA [NM_001045317]	3.25066	0.000205232
NM_001080681	Danio rerio ELMO/CED-12 domain containing 1 (elmod1), mRNA [NM_001080681]	3.25151	6.54154e-05
NM_001045372	Danio rerio zgc:153759 (zgc:153759), mRNA [NM_001045372]	3.25229	0.00186214
BC162699	Danio rerio BH3 interacting domain death agonist, mRNA (cDNA clone MGC:194115 IMAGE:9038173), complete cds. [BC162699]	3.2547	0.0116283
AI477304	fb51g06.x1 Zebrafish WashU MPIMG EST Danio rerio cDNA clone IMAGE:3715450 3', mRNA sequence [AI477304]	3.25682	1.61099e-09
NM_001039890	Danio rerio si:dkey-3n7.3 (si:dkey-3n7.3), mRNA [NM_001039890]	3.26517	7.52132e-06
NM_214820	Danio rerio adenylosuccinate synthase like 1 (adssl1), mRNA [NM_214820]	3.26781	1.32876e-06
NM_199586	Danio rerio actinin, alpha 4 (actn4), mRNA [NM_199586]	3.27152	1.34146e-05
BC142872	Danio rerio cDNA clone IMAGE:7452885, partial cds. [BC142872]	3.27729	0.0116172
CD596243	Novel protein containing a phosphotyrosine interaction domain (PTB/PID) Fragment [Source:UniProtKB/TrEMBL;Acc:Q5RGM2] [ENSDART00000063703]	3.28051	3.63619e-05
EH504588	Npc1 protein Fragment [Source:UniProtKB/TrEMBL;Acc:Q5BLA0] [ENSDART00000103596]	3.28324	0.00573821
BC129430	Danio rerio zgc:113984, mRNA (cDNA clone MGC:158753 IMAGE:7888467), complete cds. [BC129430]	3.29128	0.0192128
ENSDART00000105018		3.2961	0.00380172
NM_001166134	Danio rerio bloodthirsty-related gene family, member 29 (btr29), mRNA [NM_001166134]	3.30557	0.00793552
XM_001923864	HECT, UBA and WWE domain containing 1 [Source:HGNC Symbol;Acc:30892] [ENSDART00000006657]	3.3062	0.00218226
NM_001089351	Danio rerio S100 calcium binding protein A1 (s100a1), mRNA [NM_001089351]	3.30993	2.43453e-10
NM_001080028	Danio rerio solute carrier family 16, member 10 (aromatic amino acid transporter) (slc16a10), mRNA [NM_001080028]	3.31396	2.08937e-06
TC386891	Rep: PPWG6510. - Takifugu rubripes, partial (68%) [TC386891]	3.33151	1.60806e-06
NM_182892	Danio rerio opsin 1 (cone pigments), medium-wave-sensitive, 3 (opn1mw3), mRNA [NM_182892]	3.33489	0.000913441
ENSDART00000114336	family with sequence similarity 189, member B [Source:HGNC Symbol;Acc:1233] [ENSDART00000114336]	3.33773	0.000821235
AI964279	EST269393 zebrafish T0315, Steve Ekker Danio rerio cDNA clone RZBDA87 similar to actin, alpha, mRNA sequence [AI964279]	3.33883	4.81413e-06
BC090766	Slc18a2 protein Fragment [Source:UniProtKB/TrEMBL;Acc:Q5CZP4] [ENSDART00000025466]	3.34528	0.0405406
NM_205724	Danio rerio F-box protein 25 (fbxo25), mRNA [NM_205724]	3.35895	0.0107139
NM_131325	Danio rerio paired box gene 7a (pax7a), transcript variant 1, mRNA [NM_131325]	3.37285	0.00115299
NM_201305	Danio rerio karyopherin alpha 4 (importin alpha 3) (kpna4), mRNA [NM_201305]	3.37564	5.1871e-06
NM_001024396	Danio rerio zgc:110434 (zgc:110434), mRNA [NM_001024396]	3.37868	4.05473e-08
NM_001013504	Danio rerio phosphotyrosine interaction domain containing 1 (pid1), mRNA [NM_001013504]	3.37951	0.00595984
NM_001045417	Danio rerio zgc:152936 (zgc:152936), mRNA [NM_001045417]	3.38031	5.20075e-05
XR_044890	dedicator of cytokinesis 11 [Source:HGNC Symbol;Acc:23483] [ENSDART00000090406]	3.38397	2.12025e-05
NM_001029947	Danio rerio nanor (nnr), mRNA [NM_001029947]	3.38714	5.38205e-06
NM_001089415	Danio rerio si:ch211-155m12.3 (si:ch211-155m12.3), mRNA [NM_001089415]	3.39426	0.0226663
NM_001077762	Danio rerio zgc:136531 (zgc:136531), mRNA [NM_001077762]	3.40719	1.03812e-10
NM_001002580	Danio rerio prostate transmembrane protein, androgen induced 1 (pmepa1), mRNA [NM_001002580]	3.41414	4.30573e-10
NM_131252	Danio rerio casein kinase 2 alpha 1 (ck2a1), mRNA [NM_131252]	3.41764	3.97626e-06
ENSDART00000101463	hypothetical protein LOC678555 [Source:RefSeq peptide;Acc:NP_001035403] [ENSDART00000101463]	3.42151	0.000111505
ENSDART00000128142	Rho GTPase activating protein 6 [Source:HGNC Symbol;Acc:676] [ENSDART00000128142]	3.42514	6.05372e-05
NM_131170	Danio rerio odorant receptor, family C, subfamily 104, member 2 (or104-2), mRNA [NM_131170]	3.4337	0.00206016
NM_213174	Danio rerio transmembrane protein 37 (tmem37), mRNA [NM_213174]	3.44362	0.0130306
TC447228	Rep: Uncharacterized protein At3g31410.1 - Arabidopsis thaliana (Mouse-ear cress), partial (8%) [TC447228]	3.45277	0.000646196
NM_001077546	Danio rerio zgc:152990 (zgc:152990), mRNA [NM_001077546]	3.45365	1.59272e-07
NM_001083066	Danio rerio ubiquitin associated protein 2-like (ubap2l), mRNA [NM_001083066]	3.4585	4.19852e-07
BC155300	Danio rerio cDNA clone IMAGE:6970727. [BC155300]	3.45957	6.35856e-07
NM_001007051	Danio rerio vesicle amine transport protein 1 homolog (T californica) (vat1), mRNA [NM_001007051]	3.46609	6.50064e-05
NM_001044333	Danio rerio si:ch211-67n3.1 (si:ch211-67n3.1), mRNA [NM_001044333]	3.4688	0.00710376
BC152135	Danio rerio cDNA clone IMAGE:8149217. [BC152135]	3.48696	0.000250574
TC380832	Rep: Collagen alpha-1(VI) chain precursor. - Takifugu rubripes, partial (73%) [TC380832]	3.48699	1.7508e-09
XM_001920668	Rep: G protein-activated inward rectifier potassium channel 1 (GIRK1) (Potassium channel, inwardly rectifying subfamily J member 3) (Inward rectifier K(+) channel Kir3.1). - Takifugu rubripes, partial (88%) [TC398805]	3.50089	0.0435354
XM_001919239	PREDICTED: Danio rerio hypothetical LOC100149022 (LOC100149022), mRNA [XM_001919239]	3.50246	0.0150625
NM_001089380	Danio rerio zgc:162485 (zgc:162485), mRNA [NM_001089380]	3.51374	2.95129e-09
NM_001099228	Danio rerio zgc:162651 (zgc:162651), mRNA [NM_001099228]	3.52002	1.0957e-08
NM_001076590	Danio rerio zgc:153409 (zgc:153409), mRNA [NM_001076590]	3.5398	1.88302e-08
NM_001199730	Danio rerio calcium channel, voltage-dependent, gamma subunit 2b (cacng2b), mRNA [NM_001199730]	3.54047	0.00204737
NM_213523	Danio rerio keratin 15 (krt15), mRNA [NM_213523]	3.54267	0.00348125
NM_200758	Danio rerio zgc:73238 (zgc:73238), mRNA [NM_200758]	3.54518	1.20241e-09
NM_001014353	Danio rerio alkaline phosphatase, intestinal (alpi), mRNA [NM_001014353]	3.55744	3.43177e-09
NM_130961	Danio rerio lefty2 (lft2), mRNA [NM_130961]	3.55761	7.12415e-09
AW077797	fj66g01.x1 zebrafish gridded kidney Danio rerio cDNA 3', mRNA sequence [AW077797]	3.55955	0.00199905
NM_001114925	Danio rerio BTB (POZ) domain containing 6a (btbd6a), mRNA [NM_001114925]	3.56042	0.000130916
NM_001099259	Danio rerio RAB8B, member RAS oncogene family (rab8b), mRNA [NM_001099259]	3.56171	0.0010696
NM_001161488	Danio rerio Purkinje cell protein 4 like 1 (pcp4l1), mRNA [NM_001161488]	3.56715	2.37067e-08
XM_681936	PREDICTED: Danio rerio si:dkey-14d8.1 (si:dkey-14d8.1), mRNA [XM_681936]	3.57003	0.00833429
NM_207640	Danio rerio interferon phi 1 (ifnphi1), mRNA [NM_207640]	3.57225	3.67674e-05
TC393137	Rep: pleckstrin homology domain containing, family Q member 1 - Danio rerio, complete [TC393137]	3.57451	8.0606e-05
NM_181330	Danio rerio heat shock 60kD protein 1 (chaperonin) (hspd1), nuclear gene encoding mitochondrial protein, mRNA [NM_181330]	3.57547	0.000373573
NM_001134683	Danio rerio ribosomal protein S8b (rps8b), mRNA [NM_001134683]	3.58794	0.000227151
XM_692738	Rep: Cytohesin-2 (PH, SEC7 and coiled-coil domain-containing protein 2) (ARF nucleotide-binding site opener) (Protein ARNO) (ARF exchange factor). - Takifugu rubripes, partial (78%) [TC391624]	3.59158	0.00552987
NM_001045275	Danio rerio zgc:136353 (zgc:136353), mRNA [NM_001045275]	3.59594	3.88923e-08
NM_001020796	Danio rerio oligodendrocyte lineage transcription factor 1 (olig1), mRNA [NM_001020796]	3.61405	0.0161713
NM_001082810	Danio rerio si:ch211-244b2.3 (si:ch211-244b2.3), mRNA [NM_001082810]	3.6147	3.97987e-06
NM_001045125	Danio rerio CDC42 binding protein kinase beta (DMPK-like) (cdc42bpb), mRNA [NM_001045125]	3.61578	0.0103057
CA477434	AGENCOURT_10702093 NCI_CGAP_ZEmb3 Danio rerio cDNA clone IMAGE:6801203 5', mRNA sequence [CA477434]	3.62844	0.0293932
NM_001003744	Danio rerio v-Ki-ras2 Kirsten rat sarcoma viral oncogene homolog (kras), mRNA [NM_001003744]	3.63321	6.1108e-09
NM_001007321	Danio rerio zgc:92116 (zgc:92116), mRNA [NM_001007321]	3.63394	3.93917e-10
NM_001017775	Danio rerio zgc:110372 (zgc:110372), mRNA [NM_001017775]	3.63414	0.010903
EG571208	AGENCOURT_88174572 NIH_ZGC_26 Danio rerio cDNA clone IMAGE:8762524 5', mRNA sequence [EG571208]	3.63972	4.02144e-05
XM_001920617	PREDICTED: Danio rerio si:dkeyp-12a9.2 (si:dkeyp-12a9.2), mRNA [XM_001920617]	3.65061	0.00139413
EH996609	Transmembrane protein 71 [Source:UniProtKB/Swiss-Prot;Acc:B0S728] [ENSDART00000110844]	3.65645	8.23018e-05
XM_678559	PREDICTED: Danio rerio Inositol polyphosphate 1-phosphatase-like (LOC555899), mRNA [XM_678559]	3.65939	0.000119383
NM_001045357	Danio rerio zgc:153978 (zgc:153978), mRNA [NM_001045357]	3.6682	1.83387e-08
NM_001005944	Danio rerio solute carrier family 38, member 4 (slc38a4), mRNA [NM_001005944]	3.67047	9.41899e-07
NM_001089383	Danio rerio zgc:162184 (zgc:162184), mRNA [NM_001089383]	3.6727	0.000140228
NM_131880	Danio rerio HNF1 homeobox Ba (hnf1ba), mRNA [NM_131880]	3.69395	4.12157e-06
NM_001080186	Danio rerio forkhead box F1 (foxf1), mRNA [NM_001080186]	3.70141	0.00107702
BF158066	fl28b02.y1 Sugano Kawakami zebrafish DRA Danio rerio cDNA clone IMAGE:3814994 5', mRNA sequence [BF158066]	3.73317	0.000209316
NM_001082481	Danio rerio zgc:158399 (zgc:158399), mRNA [NM_001082481]	3.73801	4.20777e-07
NM_131183	Danio rerio nuclear receptor subfamily 2, group F, member 2 (nr2f2), mRNA [NM_131183]	3.74077	0.000916476
NM_001014824	Danio rerio semaphorin 3gb (sema3gb), mRNA [NM_001014824]	3.74306	0.000645533
CT695739	CT695739 ZF_mu Danio rerio cDNA clone ZF_mu_162j23 5', mRNA sequence [CT695739]	3.74674	0.00106484
BC095638	Asph protein Fragment [Source:UniProtKB/TrEMBL;Acc:Q502M7] [ENSDART00000121670]	3.76161	1.5296e-09
NM_001145618	Danio rerio si:ch211-42i9.8 (si:ch211-42i9.8), mRNA [NM_001145618]	3.76394	0.000981233
ENSDART00000122366	family with sequence similarity 190, member B [Source:HGNC Symbol;Acc:29197] [ENSDART00000122366]	3.76556	0.000207126
NM_198825	Danio rerio family with sequence similarity 60, member A, like (fam60al), mRNA [NM_198825]	3.76562	4.33142e-09
AI964271	EST269385 zebrafish T0315, Steve Ekker Danio rerio cDNA clone RZBDA72 similar to tropomyosin, alpha, mRNA sequence [AI964271]	3.76969	3.992e-05
NM_131287	Danio rerio SRY-box containing gene 17 (sox17), mRNA [NM_131287]	3.80071	7.9333e-05
XM_685467	Rep: Transcriptional repressor NF-X1 (Nuclear transcription factor, X box-binding, 1). - Takifugu rubripes, partial (80%) [TC436018]	3.80415	0.00214471
NM_001110469	Danio rerio quinoid dihydropteridine reductase a (qdpra), mRNA [NM_001110469]	3.83417	1.43656e-07
CK029941	AGENCOURT_16621026 NIH_ZGC_7 Danio rerio cDNA clone IMAGE:7052850 5', mRNA sequence [CK029941]	3.83723	0.00179106
NM_001126472	Danio rerio olfactomedin-like 2A (olfml2a), mRNA [NM_001126472]	3.84773	0.00269013
CF265638	AGENCOURT_15130846 NIH_ZGC_7 Danio rerio cDNA clone IMAGE:6997619 5', mRNA sequence [CF265638]	3.8558	0.000552272
BC090269	Danio rerio im:6908808, mRNA (cDNA clone IMAGE:6908808), partial cds. [BC090269]	3.85635	5.39724e-05
NM_001089492	Danio rerio non-SMC condensin II complex, subunit G2 (ncapg2), mRNA [NM_001089492]	3.86363	1.30036e-05
NM_001142374	Danio rerio collagen, type VIII, alpha 1a (col8a1a), mRNA [NM_001142374]	3.86855	3.49218e-09
NM_001079973	Danio rerio zgc:158363 (zgc:158363), mRNA [NM_001079973]	3.87309	5.23046e-05
NM_130941	Danio rerio pl10 (pl10), mRNA [NM_130941]	3.87465	3.47565e-09
NM_001004596	Danio rerio zgc:92126 (zgc:92126), mRNA [NM_001004596]	3.878	9.15853e-06
NM_001103120	Danio rerio si:dkeyp-84g1.1 (si:dkeyp-84g1.1), mRNA [NM_001103120]	3.8813	0.00351537
XM_685662	PREDICTED: Danio rerio patched domain containing 1 (ptchd1), mRNA [XM_685662]	3.89393	0.0430749
XM_001921055	PREDICTED: Danio rerio Creb5b-like (LOC565910), mRNA [XM_001921055]	3.90149	2.86212e-05
CN019595	AGENCOURT_20188479 NIH_ZGC_14 Danio rerio cDNA clone IMAGE:7230807 5', mRNA sequence [CN019595]	3.90503	0.000256675
CN509479	AGENCOURT_22401909 NIH_ZGC_9 Danio rerio cDNA clone IMAGE:7274563 5', mRNA sequence [CN509479]	3.91982	0.0113193
NM_001089428	Danio rerio zgc:163038 (zgc:163038), mRNA [NM_001089428]	3.92838	0.000213687
XM_684040	PREDICTED: Danio rerio glycerophosphodiester phosphodiesterase domain containing 5-like (LOC560645), mRNA [XM_684040]	3.93424	0.0286387
XM_002667277	PREDICTED: Danio rerio KIAA2004 protein-like (LOC100330097), mRNA [XM_002667277]	3.93977	0.000327791
XM_002664472	PREDICTED: Danio rerio microtubule-associated protein 1 light chain 3 beta-like (LOC100330105), mRNA [XM_002664472]	3.94557	0.0340414
ENSDART00000091183	Rep: Chromosome 8 SCAF13616, whole genome shotgun sequence - Tetraodon nigroviridis (Green puffer), partial (63%) [TC387722]	3.94595	0.0230659
NM_200837	Danio rerio zgc:73359 (zgc:73359), mRNA [NM_200837]	3.94667	0.0337746
BC164042	Danio rerio zgc:85677, mRNA (cDNA clone MGC:191217 IMAGE:100059526), complete cds. [BC164042]	3.94832	8.3541e-08
NM_001017756	Danio rerio GRB2-related adaptor protein 2a (grap2a), mRNA [NM_001017756]	3.95545	5.47837e-07
NM_001080645	Danio rerio zgc:158657 (zgc:158657), mRNA [NM_001080645]	3.97233	0.0106146
NM_001017567	Danio rerio synuclein, gamma a (sncga), mRNA [NM_001017567]	3.98591	1.84316e-09
NM_001145361	Danio rerio aspartoacylase (aminocyclase) 3.1 (acy3.1), mRNA [NM_001145361]	3.98756	1.59145e-06
XM_001333711	Rep: Chromosome undetermined SCAF8308, whole genome shotgun sequence - Tetraodon nigroviridis (Green puffer), partial (60%) [TC382279]	3.99239	1.68757e-06
NM_001098488	Danio rerio spectrin alpha 2 (spna2), mRNA [NM_001098488]	4.0021	0.00073744
XR_084392	SH3 and PX domains 2A [Source:HGNC Symbol;Acc:23664] [ENSDART00000088478]	4.00491	0.0306155
NM_200471	Danio rerio xeroderma pigmentosum, complementation group A (xpa), mRNA [NM_200471]	4.01358	0.0429023
XM_001345259	PREDICTED: Danio rerio meteorin-like protein-like (LOC100006599), mRNA [XM_001345259]	4.0138	4.35109e-06
XM_001336607	PREDICTED: Danio rerio hypothetical LOC100002472 (LOC100002472), mRNA [XM_001336607]	4.019	5.73922e-06
NM_213219	Danio rerio A kinase (PRKA) anchor protein 8-like (akap8l), mRNA [NM_213219]	4.02557	8.86261e-06
NM_001039064	Danio rerio preproinsulin b (insb), mRNA [NM_001039064]	4.05465	5.46544e-10
ENSDART00000122706	Odorant receptor [Source:UniProtKB/TrEMBL;Acc:Q2PRJ0] [ENSDART00000122706]	4.05825	0.0334432
XM_002667029	Rep: Zinc finger protein 503 - Xenopus tropicalis (Western clawed frog) (Silurana tropicalis), partial (12%) [TC418491]	4.06276	7.38903e-05
NM_001144781	Danio rerio integrin, alpha 6 (itga6), mRNA [NM_001144781]	4.06711	0.000681523
NM_001045311	Danio rerio mannoside acetylglucosaminyltransferase 5 (mgat5), mRNA [NM_001045311]	4.06889	0.00831602
BC095673	Danio rerio zgc:112136, mRNA (cDNA clone MGC:112136 IMAGE:7427124), complete cds. [BC095673]	4.06962	0.0131678
XM_001332799	Rep: Trinucleotide repeat-containing 6B protein. - Takifugu rubripes, partial (20%) [TC389964]	4.08337	0.000288646
NM_001045488	Danio rerio zgc:161979 (zgc:161979), mRNA [NM_001045488]	4.09277	1.59713e-08
XM_684036	Novel protein similar to H.sapiens MAP3K9, mitogen-activated protein kinase kinase kinase 9 (MAP3K9) Fragment [Source:UniProtKB/TrEMBL;Acc:B8JHT2] [ENSDART00000057185]	4.10852	2.52083e-06
NM_131565	Danio rerio troponin T3a, skeletal, fast (tnnt3a), mRNA [NM_131565]	4.13134	0.00159839
NM_200091	Danio rerio signal transducer and activator of transcription 1b (stat1b), mRNA [NM_200091]	4.14171	0.000307097
NM_001002350	Danio rerio zgc:92162 (zgc:92162), mRNA [NM_001002350]	4.14292	0.00589284
NM_001031674	Danio rerio lengsin, lens protein with glutamine synthetase domain (lgsn), mRNA [NM_001031674]	4.14457	0.000980904
TC375922	Rep: LOC495946 protein - Xenopus laevis (African clawed frog), partial (23%) [TC375922]	4.17585	0.00664276
NM_001128801	Danio rerio similar to Agouti-signaling protein (LOC798574), mRNA [NM_001128801]	4.18314	0.0249577
NM_001040380	Danio rerio zgc:136263 (zgc:136263), mRNA [NM_001040380]	4.20376	8.98419e-06
NM_001020507	Danio rerio slow myosin heavy chain 1 (smyhc1), mRNA [NM_001020507]	4.23508	1.22011e-05
NM_001030097	Danio rerio reverse transcriptase (rt), mRNA [NM_001030097]	4.23704	7.36418e-06
NM_001128421	Danio rerio odorant receptor, family E, subfamily 124, member 2 (or124-2), mRNA [NM_001128421]	4.25298	0.00721104
NM_001099989	Danio rerio spectrin, beta, non-erythrocytic 1 (LOC558044), mRNA [NM_001099989]	4.26769	3.50637e-06
NM_131014	Danio rerio calymmin (cmn), mRNA [NM_131014]	4.28631	1.97325e-06
NM_001033750	Danio rerio alanine-glyoxylate aminotransferase 2 (agxt2), nuclear gene encoding mitochondrial protein, mRNA [NM_001033750]	4.29338	6.9895e-08
BC122114	Danio rerio cDNA clone IMAGE:7074811. [BC122114]	4.3005	1.52477e-07
XM_002667046	PHD finger protein 13 [Source:HGNC Symbol;Acc:22983] [ENSDART00000114111]	4.30575	0.00110044
NM_001137665	Danio rerio NCK-associated protein 1 (nckap1), mRNA [NM_001137665]	4.30795	0.000421079
DQ023283	Type IV collagen alpha 6 chain Fragment [Source:UniProtKB/TrEMBL;Acc:Q4TZW7] [ENSDART00000037162]	4.32039	2.07409e-05
AI544550	fb72b12.x1 Zebrafish WashU MPIMG EST Danio rerio cDNA clone IMAGE:3717407 3', mRNA sequence [AI544550]	4.36261	1.42696e-07
NM_173284	Danio rerio hypothetical protein DT1P1A10 (human) - like (dt1p1a10l), mRNA [NM_173284]	4.36482	8.54748e-10
NM_001190309	Danio rerio integrin, alpha 3b (itga3b), mRNA [NM_001190309]	4.36844	4.66663e-08
NM_001080618	Danio rerio zgc:158580 (zgc:158580), mRNA [NM_001080618]	4.37732	1.94861e-05
ENSDART00000109807	Rep: EMILIN-3 precursor (EMILIN-5) (Elastin microfibril interface-located protein 5) (Elastin microfibril interfacer 5). - Takifugu rubripes, partial (79%) [TC387112]	4.37856	0.000697811
NM_001114483	Danio rerio zgc:172253 (zgc:172253), mRNA [NM_001114483]	4.38305	3.2773e-07
EH479777	FDR103-P00062-DEPE-R_K11 FDR103 Danio rerio cDNA clone FDR103-P00062-BR_K11 3', mRNA sequence [EH479777]	4.40062	0.0371401
ENSDART00000025746	Reelin Fragment [Source:UniProtKB/TrEMBL;Acc:Q8AYT0] [ENSDART00000025746]	4.40476	0.00119171
CT715730	CT715730 ZF_mu Danio rerio cDNA clone ZF_mu_243f08 3', mRNA sequence [CT715730]	4.41027	1.96742e-08
NM_212779	Danio rerio myeloid-specific peroxidase (mpx), mRNA [NM_212779]	4.43793	4.48343e-06
XM_001345746	Perforin-1-like	4.4439	0.000415735
EH565016	FDR202-P00022-DEPE-R_F15 FDR202 Danio rerio cDNA clone FDR202-P00022-BR_F15 3', mRNA sequence [EH565016]	4.45504	0.00117696
BC165491	Danio rerio zgc:153978, mRNA (cDNA clone MGC:192579 IMAGE:100061036), complete cds. [BC165491]	4.50157	9.08144e-06
NM_001045467	Danio rerio transgelin (tagln), mRNA [NM_001045467]	4.50649	0.000108756
NM_001003441	Danio rerio ADP-ribosylation factor 3a (arf3a), mRNA [NM_001003441]	4.53417	2.00188e-05
NM_201020	Danio rerio zgc:63947 (zgc:63947), mRNA [NM_201020]	4.56669	0.000691836
NM_214773	Danio rerio acid phosphatase 5a, tartrate resistant (acp5a), mRNA [NM_214773]	4.56781	0.000377292
NM_001159669	Danio rerio zinc finger protein (LOC100003866), mRNA [NM_001159669]	4.57542	0.000345708
NM_001130590	Danio rerio signal transducer and activator of transcription 6, interleukin-4 induced (stat6), mRNA [NM_001130590]	4.5799	0.0283477
NM_199277	Danio rerio glutamate-cysteine ligase, catalytic subunit (gclc), mRNA [NM_199277]	4.58968	8.36989e-05
AI721483	fc28c04.x1 Zebrafish WashU MPIMG EST Danio rerio cDNA clone IMAGE:3722694 3', mRNA sequence [AI721483]	4.59963	7.37137e-06
NM_001113343	Danio rerio zgc:174985 (zgc:174985), mRNA [NM_001113343]	4.6129	0.0390015
XM_680490	Unknown	4.63417	2.17895e-05
BC165794	Novel protein similar to vertebrate ankyrin repeat domain 15 (ANKRD15) [Source:UniProtKB/TrEMBL;Acc:A2CEC3] [ENSDART00000084370]	4.65272	0.0124664
XM_691976	PREDICTED: Danio rerio G protein-coupled receptor 158-like (LOC568637), mRNA [XM_691976]	4.67842	0.000366725
DV591682	AGENCOURT_61900018 NIH_ZGC_14 Danio rerio cDNA clone IMAGE:8149885 5', mRNA sequence [DV591682]	4.69178	0.000149787
TC444549	Rep: Homolog of Homo sapiens Splice Isoform 1 of Netrin G2 precursor - Takifugu rubripes, partial (52%) [TC444549]	4.70018	0.00176435
NM_001002870	Danio rerio tripartite motif-containing 24 (trim24), mRNA [NM_001002870]	4.70855	0.00330025
NM_001118899	Danio rerio teleost multiple tissue opsin a (tmtopsa), mRNA [NM_001118899]	4.74658	0.0317677
XM_001342797	PREDICTED: Danio rerio voltage-dependent calcium channel gamma-6 subunit-like (LOC100003220), mRNA [XM_001342797]	4.75744	0.0483175
EH583722	Im:6894757 protein Fragment [Source:UniProtKB/TrEMBL;Acc:A5PL86] [ENSDART00000111720]	4.78096	6.237e-09
XM_001339679	PREDICTED: Danio rerio MGC85590 protein-like (LOC100004911), mRNA [XM_001339679]	4.79959	1.02794e-10
NM_001193541	Danio rerio zgc:152845 (zgc:152845), mRNA [NM_001193541]	4.80195	3.71285e-06
NM_213548	Danio rerio NK1 transcription factor related 2-like,b (nkx1.2lb), mRNA [NM_213548]	4.80873	2.10387e-08
ENSDART00000058059	oxysterol binding protein-like 8 [Source:HGNC Symbol;Acc:16396] [ENSDART00000058059]	4.83347	3.93562e-05
NM_001013280	Danio rerio zgc:113442 (zgc:113442), mRNA [NM_001013280]	4.85544	8.79813e-05
EH487952	FDR107-P00013-DEPE-F_C19 FDR107 Danio rerio cDNA clone FDR107-P00013-BR_C19 5', mRNA sequence [EH487952]	4.9244	0.0137453
NM_001045364	Danio rerio Rho family GTPase 2 (rnd2), mRNA [NM_001045364]	4.93437	0.000479271
NM_001123012	Danio rerio amyloid beta (A4) precursor-like protein 2 (aplp2), mRNA [NM_001123012]	5.05268	2.1145e-06
NM_001080644	Danio rerio tetratricopeptide repeat domain 15 (ttc15), mRNA [NM_001080644]	5.06487	0.00159199
NM_001025187	Danio rerio zgc:112302 (zgc:112302), mRNA [NM_001025187]	5.09305	0.000378223
NM_001044908	Danio rerio ADP-ribosylation factor-like 3 (arl3), mRNA [NM_001044908]	5.10601	5.98864e-07
AI964288	EST269402 zebrafish T0315, Steve Ekker Danio rerio cDNA clone RZBDA93 similar to ribosomal protein L5, mRNA sequence [AI964288]	5.13969	0.00160437
NM_001017846	Danio rerio regulator of G-protein signaling 16 (rgs16), mRNA [NM_001017846]	5.15804	5.5636e-05
NM_131837	Danio rerio CCAAT/enhancer binding protein (C/EBP) 1 (cebp1), mRNA [NM_131837]	5.15847	3.42187e-05
XM_001922652	PREDICTED: Danio rerio fetuin B (fetub), mRNA [XM_001922652]	5.16144	1.20576e-05
BC090777	Danio rerio similar to aconitase 1, soluble, mRNA (cDNA clone IMAGE:7146796), partial cds. [BC090777]	5.21518	4.60936e-05
ENSDART00000122925	leucine rich repeat containing 30 [Source:HGNC Symbol;Acc:30219] [ENSDART00000122925]	5.28288	0.00930233
XM_002662792	PREDICTED: Danio rerio hypothetical protein LOC100333234 (LOC100333234), mRNA [XM_002662792]	5.30379	0.0305866
AI641740	fc23d05.x1 Zebrafish WashU MPIMG EST Danio rerio cDNA clone IMAGE:3722217 3', mRNA sequence [AI641740]	5.34657	9.36039e-10
NM_213264	Danio rerio collagen, type IX, alpha 1 (col9a1), mRNA [NM_213264]	5.38823	2.90935e-05
BC153962	Danio rerio cDNA clone IMAGE:7286037. [BC153962]	5.38854	8.0365e-07
XM_002660772	Unknown	5.44003	1.00101e-07
NM_001105527	Danio rerio zgc:171711 (zgc:171711), mRNA [NM_001105527]	5.44877	2.63261e-06
XM_684898	PREDICTED: Danio rerio AMPK-related protein kinase 5-like (LOC561496), mRNA [XM_684898]	5.45352	0.000976864
NM_131003	Danio rerio dickkopf 1b (dkk1b), mRNA [NM_131003]	5.46027	2.21786e-11
NM_001040300	Danio rerio zgc:136861 (zgc:136861), mRNA [NM_001040300]	5.59106	9.35572e-05
NM_001123293	Danio rerio novel protein similar to crystallin, gamma family (LOC569000), mRNA [NM_001123293]	5.60582	0.000273979
GO940298	DRDBCa0036B06r DRDBCa Danio rerio cDNA, mRNA sequence [GO940298]	5.6685	0.000228582
CK236488	AGENCOURT_16980856 NCI_CGAP_ZKid1 Danio rerio cDNA clone IMAGE:7070542 5', mRNA sequence [CK236488]	5.67859	0.0243743
BC059180	Danio rerio collagen type II, alpha-1b, mRNA (cDNA clone IMAGE:6788778). [BC059180]	5.68973	0.000421448
NM_001136256	Danio rerio zgc:194878 (zgc:194878), mRNA [NM_001136256]	5.75469	8.48771e-07
NM_001100018	Danio rerio si:dkey-266f7.4 (si:dkey-266f7.4), mRNA [NM_001100018]	5.82371	0.000139942
XM_002660780	PREDICTED: Danio rerio hypothetical protein LOC100329712 (LOC100329712), mRNA [XM_002660780]	5.86491	2.10464e-07
NM_001083844	Danio rerio collagen, type XI, alpha 1a (col11a1a), mRNA [NM_001083844]	6.0469	2.0386e-05
NM_001165915	Danio rerio solute carrier family 26, member 4 (slc26a4), mRNA [NM_001165915]	6.14006	3.74809e-05
EH447005	FDR103-P00043-DEPE-F_G01 FDR103 Danio rerio cDNA clone FDR103-P00043-BR_G01 5', mRNA sequence [EH447005]	6.25096	4.39321e-06
NM_001029963	Danio rerio zgc:109984 (zgc:109984), mRNA [NM_001029963]	6.28342	6.98927e-05
NM_001030117	Danio rerio si:ch211-171o19.1 (si:ch211-171o19.1), mRNA [NM_001030117]	6.28535	0.000601194
BC098597	interleukin 1, beta [Source:RefSeq peptide;Acc:NP_998009] [ENSDART00000015991]	6.35517	1.43144e-06
NM_001077455	Danio rerio protein phosphatase, Mg2+/Mn2+ dependent, 1H (ppm1h), mRNA [NM_001077455]	6.36013	1.72019e-05
AW280037	fj48e04.x1 zebrafish adult brain Danio rerio cDNA 3', mRNA sequence [AW280037]	6.39368	0.000444385
NM_001005999	Danio rerio cathepsin L, like (ctsll), mRNA [NM_001005999]	6.44482	5.73468e-10
NM_001099447	Danio rerio si:ch211-268m12.5 (si:ch211-268m12.5), mRNA [NM_001099447]	6.52517	9.40862e-06
NM_001122619	Danio rerio sc:d217 (sc:d217), mRNA [NM_001122619]	6.55832	1.07374e-05
NM_199871	Danio rerio methionine adenosyltransferase I, alpha (mat1a), mRNA [NM_199871]	6.66279	5.98133e-05
NM_001128758	Danio rerio zgc:194131 (zgc:194131), mRNA [NM_001128758]	6.69037	6.06072e-06
NM_001098772	Danio rerio zgc:165502 (zgc:165502), mRNA [NM_001098772]	6.98621	5.26646e-05
NM_001098396	Danio rerio zgc:158463 (zgc:158463), mRNA [NM_001098396]	7.01859	1.90481e-09
CN839460	AGENCOURT_24273993 NIH_ZGC_18 Danio rerio cDNA clone IMAGE:7285612 5', mRNA sequence [CN839460]	7.06072	0.000482948
NM_205561	Danio rerio staufen, RNA binding protein, homolog 1 (Drosophila) (stau1), mRNA [NM_205561]	7.52463	4.90461e-06
NM_001077257	Danio rerio forkhead box O1 a (foxo1a), mRNA [NM_001077257]	7.58135	0.00367594
XM_678423	Rep: Collagen alpha-1(X) chain precursor. - Danio rerio, partial (20%) [TC425078]	7.68237	0.041619
NM_001076647	Danio rerio zgc:153893 (zgc:153893), mRNA [NM_001076647]	7.68259	8.30348e-08
EG579593	AGENCOURT_88026649 NIH_ZGC_34 Danio rerio cDNA clone IMAGE:8751193 5', mRNA sequence [EG579593]	7.85676	0.000328146
NM_152952	Danio rerio cytoglobin 1 (cygb1), mRNA [NM_152952]	7.87722	4.57082e-09
BC115306	Danio rerio similar to DNaJ domain (prokaryotic heat shock protein) (94.8 kD) (dnj-8), mRNA (cDNA clone IMAGE:7990594), partial cds. [BC115306]	8.08397	5.67387e-08
NM_001005604	Danio rerio si:ch73-15j19.1 (si:ch73-15j19.1), mRNA [NM_001005604]	8.17894	3.65286e-05
NM_001017790	Danio rerio vasodilator-stimulated phosphoprotein (vasp), mRNA [NM_001017790]	8.20324	2.23435e-06
NM_001166329	Danio rerio neuroligin 2b (nlgn2b), mRNA [NM_001166329]	8.24228	0.000196181
BC095361	Danio rerio connexin 39.9, mRNA (cDNA clone MGC:110668 IMAGE:7165890), complete cds. [BC095361]	8.24298	2.45865e-05
ENSDART00000111226	seizure related 6 homolog (mouse) [Source:HGNC Symbol;Acc:15955] [ENSDART00000111226]	8.34929	0.000172808
NM_214716	Danio rerio heat shock protein 4a (hspa4a), mRNA [NM_214716]	8.58988	8.34917e-06
BC134188	hypothetical protein LOC100126120 [Source:RefSeq peptide;Acc:NP_001103318] [ENSDART00000106235]	8.61209	6.38552e-08
NM_001089468	Danio rerio zgc:158849 (zgc:158849), mRNA [NM_001089468]	8.64846	0.00251784
EB905955	10077539 ZF28 Danio rerio cDNA clone 3316451, mRNA sequence [EB905955]	8.66817	0.00139937
XM_001340156	Rep: Membrane protein - Beggiatoa sp. PS, partial (12%) [TC391754]	9.29078	8.12535e-05
NM_213007	Danio rerio inter-alpha (globulin) inhibitor H2 (itih2), mRNA [NM_213007]	10.1184	9.23667e-06
AF425255	Danio rerio slow troponin T (tnnt1) mRNA, complete cds. [AF425255]	10.1497	5.8584e-06
BC122281	Sb:cb367 protein Fragment [Source:UniProtKB/TrEMBL;Acc:A9JTG2] [ENSDART00000055139]	12.0366	4.39849e-05
CO916059	AGENCOURT_30419013 NIH_ZGC_14 Danio rerio cDNA clone IMAGE:7408130 5', mRNA sequence [CO916059]	12.3837	2.69806e-05
NM_001114591	Danio rerio zgc:171485 (zgc:171485), mRNA [NM_001114591]	12.3979	6.52788e-05
NM_194365	Danio rerio adrenergic, alpha-2D-, receptor b (adra2db), mRNA [NM_194365]	13.4934	1.8963e-06
