# Supplementary material for: Four and a Half LIM Domains 1b (Fhl1b) Is Essential for Regulating the Liver versus Pancreas Fate Decision and for β-Cell Regeneration
Source: PLoS Genet. 2016 Feb 4;12(2):e1005831. doi: 10.1371/journal.pgen.1005831 (PMC4741517; doi:10.1371/journal.pgen.1005831)
Supplement: S3 Table — 107 genes with at least 2-fold changes are shown (the genes listed in the S1C Fig are highlighted in blue). (XLSX) [file pgen.1005831.s018.xlsx]

## Sheet: Sheet1
		Bmp2b		DMH1
Accession #	Sequence Description	Fold Change	p-value	Fold Change	p-value
NM_131360	bone morphogenetic protein 2b	82.6837	5.17e-23	-2.33709	0.000318357
NM_131272	muscle segment homeobox C	19.0479	3.62e-18	-4.85097	7.93817e-06
NM_130983	noggin 1	16.8407	6.04e-21	-3.02872	5.16693e-08
NM_001102384	T-box gene 2a	16.4678	6.92e-11	-2.63354	0.000305613
CK354039	cDNA clone IMAGE:7072876 5', mRNA sequence	16.201	4.72e-14	-7.21354	6.808e-07
NM_001080078	family with sequence similarity 132, member A	14.6551	1.75e-09	-8.267	2.93735e-06
NM_131626	heart and neural crest derivatives expressed transcript 2	12.9383	3.64e-20	-6.44867	7.3226e-07
AF114428	cardiac myosin light chain 2	11.9916	5.66e-14	-3.62668	0.00323668
NM_170765	T-cell leukemia, homeobox 1	10.8935	2.75e-19	-2.53547	0.018851
NM_182858	cellular retinoic acid binding protein 1a	10.6381	7.11e-16	-3.13356	1.81159e-06
NM_001005775	phosphatidylinositol-4-phosphate 5-kinase, type I, beta	9.03498	2.12e-05	-2.4755	2.75205e-05
NM_001008594	tectorin beta	9.02731	0.000922	-3.7651	0.000360554
NM_131323	distal-less homeobox gene 6a	7.70374	6.1e-17	-11.3446	1.25406e-05
NM_001110479	transient receptor potential cation channel, subfamily M, member 1b	7.19726	2.81e-06	-2.46499	0.00189256
NM_001079991	atonal bHLH transcription factor 8	7.10568	2.16e-17	-3.34222	9.83673e-09
NM_131505	caspase a	6.99839	0.000974	-3.85906	0.00021544
DQ060537	homeo box A9b	6.68648	1.47e-06	-2.87652	1.06078e-05
NM_131297	distal-less homeobox gene 2b	6.17533	1.41e-12	-21.9825	7.33802e-09
NM_131423	NK2 transcription factor related 3	5.74823	0	-4.13806	4.08159e-05
NM_131698	ventral homeobox	5.63886	1.75e-18	-6.11177	1.09126e-07
NM_199217	four and a half LIM domains 1b	5.36235	2.38e-12	-2.4448	1.67295e-13
NM_131419	NK2 transcription factor related 7	5.27564	0	-4.02944	2.4066e-10
NM_200238	villin 1 like	5.17371	0.00292	-4.40358	2.11951e-05
NM_001024448	myosin, heavy polypeptide 11, smooth muscle	4.79273	3.99e-13	-5.96583	0.00015812
NM_205698	iroquois homeobox protein 4a	4.72665	2.32e-14	-2.79307	0.0135509
NM_131260	muscle segment homeobox B	4.36537	8.73e-39	-3.04303	1.75486e-06
NM_001003732	four and a half LIM domains 2a	4.2753	1.51e-13	-3.33189	3.90957e-07
NM_001013324	NK3 homeobox 3	4.24797	1.35e-12	-5.62669	5.60999e-05
NM_001013350	angiotensin II receptor, type 2	4.21123	4.33e-13	-2.16808	0.0123697
NM_001015058	hemoglobin beta embryonic-3	4.06555	2.44e-13	-2.40311	3.96585e-10
NM_131276	muscle segment homeobox D	4.02811	3.27e-13	-6.92311	4.88405e-07
NM_175082	SMAD family member 7	3.95979	5.63e-13	-2.09579	1.0815e-09
NM_131052	T-box gene 6	3.74542	3.32e-12	-13.1894	3.30995e-12
AY329628	embryonic globin beta e3	3.67584	2.15e-12	-2.55081	1.48858e-07
NM_001024447	tumor necrosis factor b (TNF superfamily, member 2)	3.26426	3.89e-11	-2.25604	6.77814e-07
NM_201291	inhibitor of DNA binding 2	3.2332	3.32e-25	-2.49794	5.6211e-09
NM_131776	NK2 homeobox 1	3.13284	2.32e-08	-3.18141	1.08212e-06
NM_001005941	pituitary tumor-transforming 1 interacting protein b	3.07733	1.39e-10	-2.10582	5.20078e-07
NM_001045051	SMAD family member 6b	3.00598	9.48e-09	-2.74399	0.00017748
NM_131234	GATA-binding protein 1	2.88495	1.56e-09	-9.23215	5.01906e-06
NM_131249	even-skipped homeobox 1	2.80009	2.17e-07	-2.68124	2.98298e-05
NM_131342	bone morphogenetic protein 4	2.77923	4.96e-11	-3.45185	2.5648e-11
NM_131166	homeo box D10a	2.77503	4.4e-05	-3.10948	2.51619e-08
NM_001017704	gremlin 2, cysteine knot superfamily	2.75206	1.7e-08	-4.9624	0.000893513
NM_001004010	calcitonin receptor-like a	2.68676	4.17e-09	-2.33129	8.93375e-10
NM_131784	BMP and activin membrane-bound inhibitor (Xenopus laevis) homolog a	2.64963	3.79e-16	-3.14717	3.8386e-07
NM_131682	aminolevulinate, delta-, synthetase 2	2.5869	4.43e-17	-4.47081	0.000652667
NM_175084	erythrocyte membrane protein band 4.1 (elliptocytosis 1, RH-linked)	2.56898	1.28e-08	-2.77639	0.00115117
NM_001039990	inhibitor of DNA binding 4	2.5163	2.3e-06	-2.00659	5.53548e-08
NM_131147	homeo box A11b	2.49931	0.000424	-2.13186	2.04217e-06
NM_001111187	zgc:172136	2.42969	9.77e-07	-2.30294	0.0258165
NM_001024412	UBX domain protein 8	2.42557	3.43e-06	-2.28924	0.000104491
NM_001082834	zgc:163057	2.41194	6.96e-08	-2.44448	0.021373
NM_001003776	neurocalcin delta b	2.35771	2.27e-06	-2.08584	1.17354e-05
NM_131110	carbonic anhydrase	2.33843	5.99e-14	-2.48785	0.00500788
NM_131692	cardiac myosin light chain-1	2.30022	1.8e-13	-2.35918	0.000132951
NM_001002749	tyrosinase-related protein 1b	2.21988	0.00249	2.02299	5.13836e-05
NM_001045237	zgc:136538	2.21131	6.1e-07	-9.89319	1.90844e-10
ENSDART00000088469	Novel protein similar to human and mouse ubiquitously transcribed tetratricopeptide repeat, X chromosome (UTX) Fragment	2.20269	4.95e-05	-3.30976	0.00099395
NM_001040094	coproporphyrinogen oxidase	2.19623	8.51e-07	-4.39583	1.61956e-05
NM_130970	ISL LIM homeobox 2a	2.19306	3.89e-12	-3.6279	8.2497e-07
NM_213404	lipase, gastric	2.19188	1.12e-06	-2.12561	1.36254e-05
XM_001334362	wu:fd14a06	2.17351	0.000305	-11.9136	2.09404e-06
NM_001017740	Rieske (Fe-S) domain containing	2.16588	1.03e-06	-4.5462	1.83691e-08
NM_001080686	transmembrane protein 205	2.16219	0.00512	-2.16428	0.000893217
XM_682618	complement component 1, q subcomponent-like 1-like	2.15766	0.000244	-3.26285	0.000711032
NM_001034989	Src-like-adaptor 1	2.15153	9.92e-05	-3.47494	0.000480904
NM_001080750	SRY-box containing gene 7	2.09923	5.58e-11	-3.98494	2.35157e-07
NM_152884	caspase b	2.08302	0.00011	-9.09769	6.65044e-05
NM_152967	inhibitor of DNA binding 3	2.06682	3.38e-06	-2.75162	1.01428e-07
NM_001080988	synaptotagmin-like 4	2.02881	9.5e-06	-2.15847	3.20664e-07
NM_001042686	heat shock protein 12B	2.00773	7.43e-06	-2.58264	0.00757132
NM_001002561	chloride intracellular channel 2	2.00548	8.9e-06	-2.63322	6.02173e-09
NM_212865	RNA binding motif protein 24a	-2.01315	0.00985	2.95019	0.000230795
ENSDART00000015991	interleukin 1, beta	-2.06878	0.000374	6.35517	1.43144e-06
NM_199219	E74-like factor 2b (ets domain transcription factor)	-2.14475	3.91e-06	3.05585	3.56047e-05
NM_131806	ephrin B3	-2.18779	5.11e-05	2.20138	0.00269945
NM_200695	enolase 1b, (alpha)	-2.20255	0.00353	3.07849	0.00539596
NM_001030072	fibromodulin a	-2.21457	1.17e-06	3.22833	7.4208e-10
NM_001013341	tyrosine 3-monooxygenase/tryptophan 5-monooxygenase activation protein, epsilon polypeptide 2	-2.25264	0.0014	2.373	5.46443e-05
NM_001005392	Down syndrome critical region gene 1-like 2	-2.30345	0.00236	2.16728	3.22219e-07
NM_212666	cytochrome P450, family 26, subfamily b, polypeptide 1	-2.34387	4.35e-09	2.06689	1.88565e-05
NM_131619	myosin, light polypeptide 3, skeletal muscle	-2.51525	0.000591	2.56692	1.0033e-06
NM_001005919	eph receptor A4a	-2.55082	1.1e-06	2.40865	0.000115953
XM_001345596	hypothetical protein LOC100007076	-2.63322	7.61e-09	2.68963	2.97993e-09
NM_152952	cytoglobin 1	-2.64557	8.03e-18	7.87722	4.57082e-09
NM_213460	synaptotagmin XIa	-2.72289	1.51e-07	2.38158	0.0193734
NM_198817	starmaker	-2.72292	2.01e-15	2.62612	2.58557e-06
NM_001110469	quinoid dihydropteridine reductase a	-2.83869	2.91e-09	3.83417	1.43656e-07
NM_001001727	RGM domain family, member B	-2.96465	3.85e-10	2.19272	1.57917e-07
NM_200083	proenkephalin-like	-3.27742	0.00399	2.0866	0.016934
NM_001037573	actinin, alpha 2	-3.28669	5.05e-11	2.59144	1.64553e-07
NM_001045303	tripartite motif containing 109	-3.36301	4.72e-07	2.88311	0.000291245
NM_001145361	aspartoacylase (aminocyclase) 3.1	-3.57752	0.00494	3.98756	1.59145e-06
NM_001004539	serine (or cysteine) peptidase inhibitor, clade F, member 1	-3.96899	0.00299	2.55694	4.14226e-05
NM_181761	annexin A2a	-4.01438	3.64e-13	1.99626	3.61251e-09
NM_001080643	family with sequence similarity 155, member B	-4.02558	1.59e-06	2.04764	1.14237e-07
BC124071	cDNA clone IMAGE:5413295	-4.44879	0.00986	2.24905	0.000234235
NM_212936	neuronal pentraxin 1 like	-5.52351	0.000957	2.43675	0.0126093
NM_001013280	zgc:113442	-5.70258	5.85e-11	4.85544	8.79813e-05
NM_001037574	zgc:122979	-7.15633	3.6e-07	2.34837	1.65288e-06
NM_131783	sine oculis homeobox homolog 2.1	-8.52841	1.58e-09	2.20595	9.32619e-08
NM_131634	homeo box (H6 family) 3	-9.002	2.23e-18	2.28	0.00050968
NM_131516	parvalbumin 2	-9.85078	4.83e-15	3.13679	7.10342e-12
NM_001007457	PR domain containing 12b	-11.115	2.79e-16	2.119	8.45187e-10
NM_213523	keratin 15	-21.4239	1.39e-16	3.54267	0.00348125
NM_130961	lefty2	-33.0214	8.44e-20	3.55761	7.12415e-09
